# Supplementary material for: Computational physiological models for individualised mechanical ventilation: a systematic literature review focussing on quality, availability, and clinical readiness
Source: Crit Care. 2023 Jul 6;27:268. doi: 10.1186/s13054-023-04549-9 (PMC10327331; doi:10.1186/s13054-023-04549-9)
Supplement: Supplementary file 5 — Additional file 5: List of articles excluded because they did not explicitly state a clinical application in individualised MV management. [file 13054_2023_4549_MOESM5_ESM.xlsx]

## Sheet: Sheet1
ID	Title	First author	Year	Authors	DOI/PMID	Journal
EXCL001	A breathing model of the respiratory system: The controlled system	Saunders, K.B.	1980	Saunders, K.B., Bali, H.N., Carson, E.R.	10.1016/S0022-5193(80)81041-1	Journal of Theoretical Biology
EXCL002	A cardiovascular-respiratory control system model including state delay with application to congestive heart failure in humans	Batzel, J.J.	2005	Batzel, J.J., Timischl-Teschl, S., Kappel, F.	10.1007/s00285-004-0293-3	Journal of Mathematical Biology
EXCL003	A closed-loop model of the respiratory system: Focus on hypercapnia and active expiration	Molkov, Y.I.	2014	Molkov, Y.I., Shevtsova, N.A., Park, C., Ben-Tal, A., Smith, J.C., Rubin, J.E., Rybak, I.A.	10.1371/journal.pone.0109894	PLoS ONE
EXCL004	A comparison of continuous and discrete foreign gas VA/Q distributions	Teplick, R.	1980	Teplick, R., Snider, M.T., Gilbert, J.P.	10.1152/jappl.1980.49.4.684	Journal of Applied Physiology Respiratory Environmental and Exercise Physiology
EXCL005	A compartment model of alveolar-capillary oxygen diffusion with ventilation-perfusion gradient and dynamics of air transport through the respiratory tract	Jaworski, J.	2014	Jaworski, J., Redlarski, G.	10.1016/j.compbiomed.2014.05.001	Computers in Biology and Medicine
EXCL006	A comprehensive computational human lung model incorporating inter-acinar dependencies: Application to spontaneous breathing and mechanical ventilation	Roth, C.J.	2017	Roth, C.J., Ismail, M., Yoshihara, L., Wall, W.A.	10.1002/cnm.2787	International journal for numerical methods in biomedical engineering
EXCL007	A comprehensive simulator of the human pulmonary system: Validation with determination of total co2 and diagnosis of acid-base abnormalities	Bigdeli, M.R.	2009	Bigdeli, M.R., Hajizadeh, S., Banieghbal, B., Masjdi, M.R.	10.1142/S0218339009002818	Journal of Biological Systems
EXCL008	A computational model of the human respiratory control system: responses to hypoxia and hypercapnia	Topor, Z.L.	2004	Topor, Z.L., Pawlicki, M., Remmers, J.E.	10.1114/b:abme.0000049037.65204.4c.	Annals of biomedical engineering
EXCL009	A computer simulation of physiological factors contributing to hyperventilation and breathlessness in cardiac patients	Lipscomb, D.J.	1980	Lipscomb, D.J., Edwards, R.H.T.	10.1016/S0007-0971(80)80170-7	British Journal of Diseases of the Chest
EXCL010	A computer simulation of pulmonary perfusion in three dimensions	Glenny, R.W.	1995	Glenny, R.W., Robertson, H.T.	10.1152/jappl.1995.79.1.357	Journal of Applied Physiology
EXCL011	A java based simulator with user interface to simulate ventilated patients	Stehle, P.	2015	Stehle, P., Lehmann, T., Redmond, D., Möller, K., Kretschmer, J.	10.1515/cdbme-2015-0102	Current Directions in Biomedical Engineering
EXCL012	A mathematical analysis of mechanical factors in the forced expiration	Collins, R.E.	1967	Collins, R.E., Kilpper, R.W., Jenkins, D.J.	10.1007/BF02476924	The Bulletin of Mathematical Biophysics
EXCL013	A mathematical analysis of the grodins model of respiratory control	Flower, A.C.	1993	Flower, A.C., Kalamangalam, G.P., Kember, G.	10.1093/imammb/10.4.249	Mathematical Medicine and Biology
EXCL014	A mathematical and physiological evaluation of the different hypoxic response models in normal man	Van Klaveren, R.J.	1998	Van Klaveren, R.J., Demedts, M.	10.1016/S0034-5687(98)00062-0	Respiration Physiology
EXCL015	A mathematical evaluation of the alveolar amplitude response technique	Gavaghan, D.J.	1995	Gavaghan, D.J., Hahn, C.E.W.	10.1016/0034-5687(95)00038-F	Respiration Physiology
EXCL016	A mathematical expression to describe the ventilatory response to hypoxia and hypercapnia	Rebuck, A.S.	1977	Rebuck, A.S., Slutsky, A.S., Mahutte, C.K.	10.1016/0034-5687(77)90069-X	Respiration Physiology
EXCL017	A mathematical model for the elimination of carbon monoxide in humans	Selvakumar, S.	1993	Selvakumar, S., Sharan, M., Singh, M.P.	10.1006/jtbi.1993.1090	Journal of Theoretical Biology
EXCL018	A mathematical model for the simultaneous transport of gases to compute blood carboxyhaemoglobin build-up due to CO exposures: Application to the end-expired breath technique	Sharan, M.	1999	Sharan, M., Selvakumar, S.	10.1016/S0269-7491(98)00215-2	Environmental Pollution
EXCL019	A mathematical model of CO2 effect on cardiovascular regulation	Magosso, E.	2001	Magosso, E., Ursino, M.	10.1152/ajpheart.2001.281.5.h2036	American Journal of Physiology - Heart and Circulatory Physiology
EXCL020	A mathematical model of CO2, O2 and N2 exchange during venovenous extracorporeal membrane oxygenation	Joyce, C.J.	2018	Joyce, C.J., Shekar, K., Cook, D.A.	10.1186/s40635-018-0183-4	Intensive Care Medicine Experimental
EXCL021	A mathematical model of pulmonary gas exchange under inflammatory stress	Reynolds, A.	2010	Reynolds, A., Bard Ermentrout, G., Clermont, G.	10.1016/j.jtbi.2010.01.011	Journal of Theoretical Biology
EXCL022	A mathematical model of the human respiratory system	Fincham, W.F.	1983	Fincham, W.F., Tehrani, F.T.	10.1016/0141-5425(83)90030-4	Journal of Biomedical Engineering
EXCL023	A mathematical model of the human ventilatory response to isocapnic hypoxia	Painter, R.	1993	Painter, R., Khamnei, S., Robbins, P.	10.1152/jappl.1993.74.4.2007	Journal of Applied Physiology
EXCL024	A mathematical model to detect inspiratory flow limitation during sleep	Mansour, K.F.	2002	Mansour, K.F., Rowley, J.A., Meshenish, A.A., Shkoukani, M.A., Badr, M.S.	10.1152/japplphysiol.01140.2001	Journal of Applied Physiology
EXCL025	A mathematical simulation of the hyperneas of metabolic CO2 production and inhalation	Yamamoto, W.S.	1978	Yamamoto, W.S.	10.1152/ajpregu.1978.235.5.r265	The American journal of physiology
EXCL026	A method for mapping regional oxygen and CO2 transfer in the lung	Johansen, T.	2016	Johansen, T., Winkler, T., Kelly, V.J., Osorio-Valencia, J.S., Greenblatt, E.E., Harris, R.S., Venegas, J.G.	10.1016/j.resp.2015.10.017	Respiratory Physiology & Neurobiology
EXCL027	A model for control of breathing in mammals: Coupling neural dynamics to peripheral gas exchange and transport	Ben-Tal, A.	2008	Ben-Tal, A., Smith, J.C.	10.1016/j.jtbi.2007.12.018	Journal of Theoretical Biology
EXCL028	A model of mechanical interactions between heart and lungs	Fontecave Jallon, J.	2009	Fontecave Jallon, J., Abdulhay, E., Calabrese, P., Baconnier, P., Gumery, P.Y.	10.1098/rsta.2009.0137	Philosophical transactions. Series A, Mathematical, physical, and engineering sciences
EXCL029	A model of the central and reflex inhibition of inspiration in the cat	Bradley, G.W.	1975	Bradley, G.W., Von Euler, C., Marttila, I., Roos, B.	10.1007/BF00364107	Biological Cybernetics
EXCL030	A model of the pacemaking neuron of the respiratory central pattern generator	Amini, B.	2005	Amini, B., Bidani, A., Zwischenberger, J.B., Clark.Jr., J.W.	10.1109/TNSRE.2005.847379	IEEE Transactions on Neural Systems and Rehabilitation Engineering
EXCL031	A model of the spontaneously breathing patient: Applications to intrinsic PEEP and work of breathing	Schuessler, T.F.	1997	Schuessler, T.F., Gottfried, S.B., Bates, J.H.T.	10.1152/jappl.1997.82.5.1694	Journal of Applied Physiology
EXCL032	A model of ventilation of the healthy human lung	Steimle, K.L.	2011	Steimle, K.L., Mogensen, M.L., Karbing, D.S., Bernardino de la Serna, J., Andreassen, S.	10.1016/j.cmpb.2010.06.017	Computer Methods and Programs in Biomedicine
EXCL033	A model simulation of ventilation distributions	Chang, H.K.	1982	Chang, H.K., Shykoff, B.E.	PMID: 7059704	Clinical Respiratory Physiology
EXCL034	A model to predict carboxyhemoglobin and pulmonary parameters after exposure to O2, CO2, and CO	Benignus, V.A.	1995	Benignus, V.A.	PMID: 7794231	Aviation Space and Environmental Medicine
EXCL035	A model-based evaluation of the single-breath CO2 ventilatory response test	Khoo, M.C.K.	1990	Khoo, M.C.K.	10.1152/jappl.1990.68.1.393	Journal of Applied Physiology
EXCL036	A new approach to modeling of selected human respiratory system diseases, directed to computer simulations	Redlarski, G.	2013	Redlarski, G., Jaworski, J.	10.1016/j.compbiomed.2013.07.003	Computers in Biology and Medicine
EXCL037	A new computational model for expiratory flow from nonhomogeneous human lungs	Lambert, R.K.	1989	Lambert, R.K.	10.1115/1.3168366	Journal of Biomechanical Engineering
EXCL038	A new explicit stability criterion for human periodic breathing	Vielle, B.	2000	Vielle, B.	10.1007/s002850000061	Journal of mathematical biology
EXCL039	A new ventilator for physiologic studies during high-frequency ventilation	Fletcher, P.R.	1982	Fletcher, P.R., Epstein, M.A., Epstein, R.A.	10.1016/0034-5687(82)90090-1	Respiration Physiology
EXCL040	A numerical model of blood oxygenation during veno-venous ECMO: analysis of the interplay between blood oxygenation and its delivery parameters	Messai, E.	2016	Messai, E., Bouguerra, A., Harmelin, G., Di Lascio, G., Bonizzoli, M., Bonacchi, M.	10.1007/s10877-015-9721-8	Journal of Clinical Monitoring and Computing
EXCL041	A physiologically-motivated compartment-based model of the effect of inhaled hypertonic saline on mucociliary clearance and liquid transport in cystic fibrosis	Markovetz, M.R.	2014	Markovetz, M.R., Corcoran, T.E., Locke, L.W., Myerburg, M.M., Pilewski, J.M., Parker, R.S.	10.1371/journal.pone.0111972	PLoS ONE
EXCL042	A poroelastic model coupled to a fluid network with applications in lung modelling	Berger, L.	2016	Berger, L., Bordas, R., Burrowes, K., Grau, V., Tavener, S., Kay, D.	10.1002/cnm.2731	International journal for numerical methods in biomedical engineering
EXCL043	A reconciliation of continuous and tidal ventilation gas exchange models	Sainsbury, M.C.	1997	Sainsbury, M.C., Lorenzi, A., Williams, E.M., Hahn, C.E.W.	10.1016/S0034-5687(97)02527-9	Respiration Physiology
EXCL044	A respiratory system model: Parameter estimation and sensitivity analysis	Fink, M.	2008	Fink, M., Batzel, J.J., Tran, H.	10.1007/s10558-007-9051-7	Cardiovascular Engineering
EXCL045	A simplified parametrised model for lung microstructures capable of mimicking realistic geometrical and mechanical properties	Roth, C.J.	2017	Roth, C.J., Yoshihara, L., Wall, W.A.	10.1016/j.compbiomed.2017.07.017	Computers in Biology and Medicine
EXCL046	A simulation study of expiratory flow limitation in obstructive patients during mechanical ventilation	Barbini, P.	2006	Barbini, P., Brighenti, C., Gnudi, G.	10.1007/s10439-006-9213-6	Annals of Biomedical Engineering
EXCL047	A single-compartment model cannot describe passive expiration in intubated, paralysed humans	Chelucci, G.L.	1991	Chelucci, G.L., Brunet, F., Dall'Ava-Santucci, J., Dhainaut, J.F., Paccaly, D., Armaganidis, A., Milic-Emili, J., Lockhart, A.	10.1183/09031936.93.04040458	European Respiratory Journal
EXCL048	A structural model of perfusion and oxygenation in low-flow states	Davis, D.P.	2011	Davis, D.P., Davis, P.W.	10.1016/j.resuscitation.2011.05.028	Resuscitation
EXCL049	A systems engineering approach to validation of a pulmonary physiology simulator for clinical applications	Das, A.	2011	Das, A., Gao, Z., Menon, P.P., Hardman, J.G., Bates, D.G.	10.1098/rsif.2010.0224	Journal of the Royal Society Interface
EXCL050	A tidal breathing model of the forced inspired inert gas sinewave technique	Gavaghan, D.J.	1996	Gavaghan, D.J., Hahn, C.E.W.	10.1016/S0034-5687(96)00066-7	Respiration Physiology
EXCL051	A tidal ventilation model for oxygenation in respiratory failure	Whiteley, J.P.	2003	Whiteley, J.P., Farmery, A.D., Gavaghan, D.J., Hahn, C.E.W.	10.1016/s1569-9048(03)00066-1	Respiratory Physiology & Neurobiology
EXCL052	A tree-parenchyma coupled model for lung ventilation simulation	Pozin, N.	2017	Pozin, N., Montesantos, S., Katz, I., Pichelin, M., Vignon-Clementel, I., Grandmont, C.	10.1002/cnm.2873	International Journal for Numerical Methods in Biomedical Engineering
EXCL053	Action of positive feedback related to lung inflation in the control of ventilation	Pack, A.I.	1982	Pack, A.I., Ogilvie, M., DeLaney, R.G., Murray Smith, D.J.	10.1016/0010-4809(82)90013-1	Computers and Biomedical Research
EXCL054	Advanced lung ventilation system (ALVS) with linear respiratory mechanics assumption for waveform optimization of dual-controlled ventilation	Montecchia, F.	2007	Montecchia, F., Guerrisi, M., Canichella, A.	10.1016/j.medengphy.2006.03.006	Medical Engineering & Physics
EXCL055	Aging effects on airflow dynamics and lung function in human bronchioles	Kim, J.	2017	Kim, J., Heise, R.L., Reynolds, A.M., Pidaparti, R.M.	10.1371/journal.pone.0183654	PLoS ONE
EXCL056	Aging Effects on Alveolar Sacs Under Mechanical Ventilation	Aghasafari, P.	2019	Aghasafari, P., Heise, R.L., Reynolds, A., Pidaparti, R.M.	10.1093/gerona/gly097	The Journals of Gerontology
EXCL057	Air transportation of patients with acute respiratory failure: theory	Grant, B.J.	1987	Grant, B.J., Bencowitz, H.Z., Aquilina, A.T., Saltzman, A.R., Klocke, R.A.	PMID: 3619839	Aviation, space, and environmental medicine
EXCL058	Airflow Simulations in Infant, Child, and Adult Pulmonary Conducting Airways	Oakes, J.M.	2018	Oakes, J.M., Roth, S.C., Shadden, S.C.	10.1007/s10439-017-1971-9	Annals of Biomedical Engineering
EXCL059	Airway exchange of highly soluble gases	Hlastala, M.P.	2013	Hlastala, M.P., Powell, F.L., Anderson, J.C.	10.1152/japplphysiol.01291.2012	Journal of Applied Physiology
EXCL060	Airway mechanics, gas exchange, and blood flow in a nonlinear model of the normal human lung	Liu, C.H.	1998	Liu, C.H., Niranjan, S.C., Clark.Jr., J.W., San, K.Y., Zwischenberger, J.B., Bidani, A.	10.1152/jappl.1998.84.4.1447	Journal of Applied Physiology
EXCL061	Airway stability and heterogeneity in the constricted lung	Anafi, R.C.	2001	Anafi, R.C., Wilson, T.A.	10.1152/jappl.2001.91.3.1185	Journal of Applied Physiology
EXCL062	Alveolar micromechanics in bleomycin-induced lung injury	Knudsen, L.	2018	Knudsen, L., Lopez-Rodriguez, E., Berndt, L., Steffen, L., Ruppert, C., Bates, J.H.T., Ochs, M., Smith, B.J.	10.1165/rcmb.2018-0044OC	American Journal of Respiratory Cell and Molecular Biology
EXCL063	An ACSL simulation of the respiratory system	Vielle, B.	1993	Vielle, B., Chauvet, G.	10.1016/0020-7101%2893%2990058-E	International Journal of Bio-Medical Computing
EXCL064	An extended soluble gas exchange model for estimating pulmonary perfusion - II: Simulation results	Jenkins, J.S.	1989	Jenkins, J.S., Valcke, C.P., Ward, D.S.	10.1109/10.40818	IEEE Transactions on Biomedical Engineering
EXCL065	An improved dynamic model for the respiratory response to exercise	Serna, L.Y.	2018	Serna, L.Y., Mananas, M.A., Hernández, A.M., Rabinovich, R.A.	10.3389/fphys.2018.00069	Frontiers in Physiology
EXCL066	An integrated mathematical model of the human cardiopulmonary system: model development	Albanese, A.	2016	Albanese, A., Cheng, L.M., Ursino, M., Chbat, N.W.	10.1152/ajpheart.00230.2014	American Journal of Physiology - Heart and Circulatory Physiology
EXCL067	An integrated mathematical model of the human cardiopulmonary system: Model validation under hypercapnia and hypoxia	Cheng, L.	2016	Cheng, L., Albanese, A., Ursino, M., Chbat, N.W.	10.1152/ajpheart.00923.2014	American Journal of Physiology - Heart and Circulatory Physiology
EXCL068	An integrated model of the human ventilatory control system: The response to hypercapnia	Ursino, M.	2001	Ursino, M., Magosso, E., Avanzolini, G.	10.1046/j.1365-2281.2001.00349.x	Clinical Physiology
EXCL069	An integrated physiology model to study regional lung damage effects and the physiologic response	Shelley, D.A.	2014	Shelley, D.A., Sih, B.L., Ng, L.J.	10.1186/1742-4682-11-32	Theoretical biology & medical modelling
EXCL070	Analysis of alveolar Pco2 control during the menstrual cycle	Takano, N.	1981	Takano, N., Sakai, A., Iida, Y.	10.1007/BF00582712	Pflugers Archiv European Journal of Physiology
EXCL071	Analysis of effect of the solubility on gas exchange in nonhomogenous lungs	Colburn.Jr.	1974	Colburn.Jr., W.E., Evans, J.W., West, J.B.	10.1152/jappl.1974.37.4.547	Journal of Applied Physiology
EXCL072	Analysis of gas transport in high-frequency ventilation	Tanida, Y.	1990	Tanida, Y.	PMID: 2288886	Frontiers of medical and biological engineering : the international journal of the Japan Society of Medical Electronics and Biological Engineering
EXCL073	Analysis of low-frequency lung impedance in rabbits with nonlinear models	Peslin, R.	1995	Peslin, R., Saunier, C., Duvivier, C., Marchand, M.	10.1152/jappl.1995.79.3.771	Journal of Applied Physiology
EXCL074	Analysis of the behavior of the respiratory system with constant inspiratory flow	Bates, J.H.T.	1985	Bates, J.H.T., Rossi, A., Milic-Emili, J.	10.1152/jappl.1985.58.6.1840	Journal of Applied Physiology
EXCL075	Apnoeic oxygenation in pregnancy: A modelling investigation	Pillai, A.	2015	Pillai, A., Chikhani, M., Hardman, J.G.	10.1111/anae.13563	International Journal of Obstetric Anesthesia
EXCL076	Arteriovenous extracorporeal carbon dioxide removal a mathematical model and experimental evaluation	Conrad, S.A.	1998	Conrad, S.A.	10.1097/00002480-199807000-00007	ASAIO Journal
EXCL077	Bench and mathematical modeling of the effects of breathing a helium/oxygen mixture on expiratory time constants in the presence of heterogeneous airway obstructions	Martin, A.R.	2012	Martin, A.R., Katz, I.M., Terzibachi, K., Gouinaud, L., Caillibotte, G., Texereau, J.	10.1186/1475-925x-11-27	Biomedical engineering online
EXCL078	Biomechanical aspects of compliant airways due to mechanical ventilation	Koombua, K.	2009	Koombua, K., Pidaparti, R.M., Longest, P.W., Ward, K.R.	PMID: 19899444	Molecular & cellular biomechanics : MCB
EXCL079	Biophysical mechanisms in the mammalian respiratory oscillator re-examined with a new data-driven computational model	Phillips, R.S.	2019	Phillips, R.S., John, T.T., Koizumi, H., Molkov, Y.I., Smith, J.C.	10.7554/eLife.41555	eLife
EXCL080	Breath holding as an example of extreme hypoventilation: experimental testing of a new model describing alveolar gas pathways	Taboni, A.	2020	Taboni, A., Fagoni, N., Fontolliet, T., Grasso, G.S., Moia, C., Vinetti, G., Ferretti, G.	10.1113/EP088977	Experimental Physiology
EXCL081	Bronchodilatory effect of deep inspiration on the dynamics of bronchoconstriction in mice	Bates, J.H.T.	2007	Bates, J.H.T., Cojocaru, A., Lundblad, L.K.A.	10.1152/japplphysiol.00698.2007	Journal of Applied Physiology
EXCL082	Building intelligent alarm systems by combining mathematical models and inductive machine learning techniques	Muller, B.	1996	Muller, B., Hasman, A., Blomb, J.A.	10.1016/0020-7101(95)01165-X	International Journal of Bio-Medical Computing
EXCL083	Building intelligent alarm systems by combining mathematical models and inductive machine learning techniques. Part 2 - Sensitivity analysts	Möller, B.	1996	Möller, B., Hasman, A., Blom, J.A.	10.1016/0020-7101(96)01210-X	International Journal of Bio-Medical Computing
EXCL084	Calculation Of O2 consumption during low-flow anesthesia from tidal gas concentrations, flowmeter, and minute ventilation	Azami, T.	2004	Azami, T., Preiss, D., Somogyi, R., Vesely, A., Prisman, E., Iscoe, S., Wolf, A.M., Fisher, J.A.	10.1007/s10877-005-4299-1	Journal of Clinical Monitoring and Computing
EXCL085	Calculations for pH during CO2 and O2 exchange with blood	Heineken, F.G.	1976	Heineken, F.G., Lobdell, D.D.	10.1016/0034-5687(76)90045-1	Respiration Physiology
EXCL086	Can carotid body perfusion act as a respiratory controller?	Virkki, A.	2007	Virkki, A., Polo, O., Gyllenberg, M., Aittokallio, T.	10.1016/j.jtbi.2007.09.010	Journal of Theoretical Biology
EXCL087	Can periodic breathing have advantages for oxygenation?	Levine, M.	1995	Levine, M., Cleave, J.P., Dodds, C.	10.1006/jtbi.1995.0033	Journal of Theoretical Biology
EXCL088	Causes of hypercarbia with oxygen therapy in patients with chronic obstructive pulmonary disease	Hanson.III, C.W.	1996	Hanson.III, C.W., Marshall, B.E., Frasch, H.F., Marshall, C.	10.1097/00003246-199601000-00007	Critical Care Medicine
EXCL089	Changes in shunt, ventilation/perfusion mismatch, and lung aeration with PEEP in patients with ARDS: A prospective single-arm interventional study	Karbing, D.S.	2020	Karbing, D.S., Panigada, M., Bottino, N., Spinelli, E., Protti, A., Rees, S.E., Gattinoni, L.	10.1186/s13054-020-2834-6	Critical Care
EXCL090	Characterizing and Modeling Breathing Dynamics: Flow Rate, Rhythm, Period, and Frequency	Napoli, N.J.	2022	Napoli, N.J., Rodrigues, V.R., Davenport, P.W.	10.3389/fphys.2021.772295	Frontiers in Physiology
EXCL091	Clustered ventilation defects and bilinear respiratory reactance in asthma	Donovan, G.M.	2016	Donovan, G.M.	10.1016/j.jtbi.2016.06.035	Journal of Theoretical Biology
EXCL092	CO2 control of breathing: Parameter estimation and stability evaluation	Saidel, G.M.	1994	Saidel, G.M., Chang, Y.A.	10.1016/1350-4533(94)90026-4	Medical Engineering and Physics
EXCL093	CO2 homeostasis during periodic breathing: Predictions from a computer model	Rapoport, D.M.	1993	Rapoport, D.M., Norman, R.G., Goldring, R.M.	10.1152/jappl.1993.75.5.2302	Journal of Applied Physiology
EXCL094	CO2 rebreathing model in COPD: Blood-to-gas equilibration	Loeppky, J.A.	2006	Loeppky, J.A., Icenogle, M.V., Caprihan, A., Vidal Melo, M.F., Altobelli, S.A.	10.1007/s00421-006-0288-4	European Journal of Applied Physiology
EXCL095	CO2 transport in normovolemic anemia: Complete compensation and stability of blood CO2 tensions	Deem, S.	1997	Deem, S., Alberts, M.K., Bishop, M.J., Bidani, A., Swenson, E.R.	10.1152/jappl.1997.83.1.240	Journal of Applied Physiology
EXCL096	Comparison of mathematical and mechanical models of pressure-controlled ventilation	Burke, W.C.	1993	Burke, W.C., Crooke.III, P.S., Marcy, T.W., Adams, A.B., Marini, J.J.	10.1152/jappl.1993.74.2.922	Journal of Applied Physiology
EXCL097	Complex airway behavior and paradoxical responses to bronchoprovocation	Winkler, T.	2007	Winkler, T., Venegas, J.G.	10.1152/japplphysiol.00041.2007	Journal of Applied Physiology
EXCL098	Comprehensive Analysis of Heat and Water Exchanges in the Human Lungs	Haut, B.	2021	Haut, B., Nonclercq, A., Buess, A., Rabineau, J., Rigaut, C., Sobac, B.	10.3389/fphys.2021.649497	Frontiers in Physiology
EXCL099	Computational fluid dynamic modelling of the effect of ventilation mode and tracheal tube position on air flow in the large airways	Lumb, A.B.	2015	Lumb, A.B., Burns, A.D., Figueroa Rosette, J.A., Gradzik, K.B., Ingham, D.B., Pourkashanian, M.	10.1111/anae.13003	Anaesthesia
EXCL100	Computational model of oscillatory airflow in a bronchial bifurcation	Elad, D.	1998	Elad, D., Shochat, A., Shiner, R.J.	10.1016/S0034-5687(98)00005-X	Respiration Physiology
EXCL101	Computational Modeling of Primary Blast Lung Injury: Implications for Ventilator Management	Herrmann, J.	2019	Herrmann, J., Tawhai, M.H., Kaczka, D.W.	10.1093/milmed/usy305	Military Medicine
EXCL102	Computational simulation indicates that moderately high-frequency ventilation can allow safe reduction of tidal volumes and airway pressures in ARDS patients	Wang, W.	2015	Wang, W., Das, A., Cole, O., Chikhani, M., Hardman, J.G., Bates, D.G.	10.1186/s40635-015-0068-8	Intensive Care Medicine Experimental
EXCL103	Computational simulation to assess patient safety of uncompensated COVID-19 twopatient ventilator sharing using the Pulse Physiology Engine	Webb, J.B.	2020	Webb, J.B., Bray, A., Asare, P.K., Clipp, R.B., Mehta, Y.B., Penupolu, S., Patel, A.A., Poler, S.M.	10.1371/journal.pone.0242532	PLoS ONE
EXCL104	Computer optimization methods applied to medical diagnosis	Feinberg, B.N.	1975	Feinberg, B.N., Schoeffler, J.D.	10.1016/0010-4825%2875%2990013-X	Computers in Biology and Medicine
EXCL105	Computer simulation clarifies mechanisms of carbon dioxide clearance during apnoea	Laviola, M.	2019	Laviola, M., Das, A., Chikhani, M., Bates, D.G., Hardman, J.G.	10.1016/j.bja.2018.11.012	British Journal of Anaesthesia
EXCL106	Computer simulation of mammalian gas-exchange	Kapitan, K.S.	1986	Kapitan, K.S., Hempleman, S.C.	10.1016/0010-4825(86)90034-X	Computers in Biology and Medicine
EXCL107	Computer simulation of ventilatory control by both neural and humoral CO2 signals	Yamamoto, W.S.	1980	Yamamoto, W.S.	10.1152/ajpregu.1980.238.1.r28	American Journal of Physiology - Regulatory Integrative and Comparative Physiology
EXCL108	Computer-controlled mechanical simulation of the artificially ventilated human respiratory system	Mesić, S.	2003	Mesić, S., Babuska, R., Hoogsteden, H.C., Verbraak, A.F.M.	10.1109/TBME.2003.812166	IEEE Transactions on Biomedical Engineering
EXCL109	Conditions for reduction of pulmonary gas transfer by ventilation perfusion inequality	Evans, J.W.	1974	Evans, J.W., Wagner, P.D., West, J.B.	10.1152/jappl.1974.36.5.533	Journal of Applied Physiology
EXCL110	Contribution of airway resistance to airway pressure during mechanical ventilation: an experimental study	Kondo, T.	1998	Kondo, T., Kobayashi, I., Hayama, N., Ishii, M., Tazaki, G., Ohta, Y.	PMID: 9972533	The Tokai journal of experimental and clinical medicine
EXCL111	Control of breathing: Two types of delays studied in an integrated model of the respiratory system	Ben-Tal, A.	2010	Ben-Tal, A., Smith, J.C.	10.1016/j.resp.2009.10.008	Respiratory Physiology and Neurobiology
EXCL112	Coupling of respiration and attention via the locus coeruleus: Effects of meditation and pranayama	Melnychuk, M.C.	2018	Melnychuk, M.C., Dockree, P.M., O'Connell, R.G., Murphy, P.R., Balsters, J.H., Robertson, I.H.	10.1111/psyp.13091	Psychophysiology
EXCL113	Deep inspiration and the emergence of ventilation defects during bronchoconstriction: A computational study	Golnabi, A.H.	2014	Golnabi, A.H., Harris, R.S., Venegas, J.G., Winkler, T.	10.1371/journal.pone.0112443	PLoS ONE
EXCL114	Defining origin of positive slope in hypercapnic ventilatory response curve	Lorinc, Z.	1991	Lorinc, Z., Derr, J., Snider, M., Lydic, R.	10.1152/ajpregu.1991.261.3.r747	American Journal of Physiology - Regulatory Integrative and Comparative Physiology
EXCL115	Destabilization of the Respiratory Control by Hypoxic Ventilatory Depressions: A Model Analysis	Takahashi, E.	1993	Takahashi, E., Doi, K.	10.2170/jjphysiol.43.599	Japanese Journal of Physiology
EXCL116	Detection of tidal recruitment/overdistension in lung-healthy mechanically ventilated patients under general anesthesia	Carvalho, A.R.	2013	Carvalho, A.R., Pacheco, S.A., De Souza Rocha, P.V., Bergamini, B.C., Paula, L.F., Jandre, F.C., Giannella-Neto, A.	10.1213/ANE.0b013e318254230b	Anesthesia and Analgesia
EXCL117	Determinants of the esophageal-pleural pressure relationship in humans	Pasticci, I.	2020	Pasticci, I., Cadringher, P., Giosa, L., Umbrello, M., Formenti, P., Macri, M.M., Busana, M., Bonifazi, M., Romitti, F., Vassalli, F., Cressoni, M., Quintel, M., Chiumello, D., Gattinoni, L.	10.1152/japplphysiol.00587.2019	Journal of Applied Physiology
EXCL118	Determination of rate-constants as a method to describe passive expiration	Locchi, F.	2003	Locchi, F., Chelucci, G.-L., Zin, W.A.	10.1007/s00421-003-0903-6	European Journal of Applied Physiology
EXCL119	Development of a cardiopulmonary mathematical model incorporating a baro-chemoreceptor reflex control system	Lin, J.H.	2012	Lin, J.H., Ngwompo, R.F., Tilley, D.G.	10.1177/0954411912451823	Proceedings of the Institution of Mechanical Engineers, Part H: Journal of Engineering in Medicine
EXCL120	Development of closed-loop modelling framework for adaptive respiratory pacemakers	Ai, W.	2022	Ai, W., Suresh, V., Roop, P.S.	10.1016/j.compbiomed.2021.105136	Computers in Biology and Medicine
EXCL121	Diffusion equilibrium in the lungs examined by nodal analysis	Cumming, G.	1971	Cumming, G., Horsfield, K., Preston, S.B.	10.1016/0034-5687%2871%2990074-0	Respiration Physiology
EXCL122	Diffusion limitation in comparative models of gas exchange	Powell, F.L.	1993	Powell, F.L., Hempleman, S.C.	10.1016/0034-5687%2893%2990086-P	Respiration Physiology
EXCL123	Digital Computer Simulation of Respiratory Response to Cerebrospinal Fluid PCO2 in the Cat	Horgan, J.D.	1965	Horgan, J.D., Lange, R.L.	10.1016/S0006-3495%2865%2986760-1	Biophysical Journal
EXCL124	Dimensionless study on secretion clearance of a pressure controlled mechanical ventilation system with double lungs	Shen, D.	2018	Shen, D., Zhang, Q., Wang, Y., Ge, H., Luo, Z.	10.3390/app8071078	Applied Sciences
EXCL125	Dynamic Characteristics of a Mechanical Ventilation System with Spontaneous Breathing	Hao, L.	2019	Hao, L., Shi, Y., Cai, M., Ren, S., Wang, Y., Zhang, H., Yu, Q.	10.1109/ACCESS.2019.2955075	IEEE Access
EXCL126	Dynamic CO2 therapy in periodic breathing: A modeling study to determine optimal timing and dosage regimes	Mebrate, Y.	2009	Mebrate, Y., Willson, K., Manisty, C.H., Baruah, R., Mayet, J., Hughes, A.D., Parker, K.H., Francis, D.P.	10.1152/japplphysiol.90308.2008	Journal of Applied Physiology
EXCL127	Dynamic Model of Ventilatory Response to Changes in P02 at the Carotid Body Chemoreceptors	Smith, E.J.	1974	Smith, E.J., Dutton, R.E.	10.1109/TBME.1974.324386	IEEE Transactions on Biomedical Engineering
EXCL128	Dynamics of heat, water, and soluble gas exchange in the human airways: 1. A model study	Tsu, M.E.	1988	Tsu, M.E., Babb, A.L., Ralph, D.D., Hlastala, M.P.	10.1007/BF02368015	Annals of Biomedical Engineering
EXCL129	Dynamics of soluble gas exchange in the airways III. Single-exhalation breathing maneuver	George, S.C.	1993	George, S.C., Babb, A.L., Hlastala, M.P.	10.1152/jappl.1993.75.6.2439	Journal of Applied Physiology
EXCL130	Dynamics of tidal volume and ventilation heterogeneity under pressure-controlled ventilation during bronchoconstriction: A simulation study	Wongviriyawong, C.	2010	Wongviriyawong, C., Winkler, T., Harris, R.S., Venegas, J.G.	10.1152/japplphysiol.01401.2009	Journal of Applied Physiology
EXCL131	ECMO Assistance during Mechanical Ventilation: Effects Induced on Energetic and Haemodynamic Variables	De Lazzari, B.	2021	De Lazzari, B., Iacovoni, A., Mottaghy, K., Capoccia, M., Badagliacca, R., Vizza, C.D., De Lazzari, C.	10.1016/j.cmpb.2021.106003	Computer Methods and Programs in Biomedicine
EXCL132	Ectothermy and cardiac shunts profoundly slow the equilibration of inhaled anaesthetics in a multi-compartment model	Williams, C.J.A.	2020	Williams, C.J.A., Malte, C.L., Malte, H., Bertelsen, M.F., Wang, T.	10.1038/s41598-020-74014-y	Scientific reports
EXCL133	Effect of cardiac output on pulmonary gas exchange: Role of diffusion limitation with VA/Q mismatch	Vidal Melo, M.F.	1998	Vidal Melo, M.F.	10.1016/S0034-5687(98)00042-5	Respiration Physiology
EXCL134	Effect of local pulmonary blood flow control on gas exchange: Theory	Grant, B.J.B.	1982	Grant, B.J.B.	10.1152/jappl.1982.53.5.1100	Journal of Applied Physiology Respiratory Environmental and Exercise Physiology
EXCL135	Effect of mechanical ventilation waveforms on airway wall shear	Pidaparti, R.M.	2015	Pidaparti, R.M., Swanson, J.	10.3109/03091902.2014.968675	Journal of Medical Engineering and Technology
EXCL136	Effect of oxygen fraction on airway rescue: a computational modelling study	Laviola, M.	2020	Laviola, M., Niklas, C., Das, A., Bates, D.G., Hardman, J.G.	10.1016/j.bja.2020.01.004	British Journal of Anaesthesia
EXCL137	Effect of PEEP on respiratory mechanics in anesthetized paralyzed humans	D′Angelo, E.	1992	D′Angelo, E., Calderini, E., Tavola, M., Bono, D., Milic-Emili, J.	10.1152/jappl.1992.73.5.1736	Journal of Applied Physiology
EXCL138	Effect of shifts of the O2 dissociation curve upon alveolar-arterial O2 gradients in computer models of the lung with ventilation-perfusion mismatching	Turek, Z.	1981	Turek, Z., Kreuzer, F.	10.1016/0034-5687(81)90055-4	Respiration Physiology
EXCL139	Effect of stochastic heterogeneity on lung impedance during acute bronchoconstriction: A model analysis	Thorpe, C.W.	1997	Thorpe, C.W., Bates, J.H.T.	10.1152/jappl.1997.82.5.1616	Journal of Applied Physiology
EXCL140	Effect of ventilation-perfusion inhomogeneity and N2O on oxygenation: Physiological modeling of gas exchange	Peyton, P.J.	2001	Peyton, P.J., Robinson, G.J.B., Thompson, B.	10.1152/jappl.2001.91.1.17	Journal of Applied Physiology
EXCL141	Effects of airway tree asymmetry on the emergence and spatial persistence of ventilation defects	Leary, D.	2014	Leary, D., Winkler, T., Braune, A., Maksym, G.N.	10.1152/japplphysiol.00881.2013	Journal of Applied Physiology
EXCL142	Effects of alveolar dead-space, shunt and V/Q distribution on respiratory dead-space measurements	Tang, Y.	2005	Tang, Y., Turner, M.J., Baker, A.B.	10.1093/bja/aei212	British Journal of Anaesthesia
EXCL143	Effects of hypercapnia and hypoxemia on respiratory sinus arrhythmia in conscious humans during spontaneous respiration	Tzeng, Y.C.	2007	Tzeng, Y.C., Larsen, P.D., Galletly, D.C.	10.1152/ajpheart.00817.2006	American Journal of Physiology - Heart and Circulatory Physiology
EXCL144	Effects of ion channel noise on neural circuits: An application to the respiratory pattern generator to investigate breathing variability	Yu, H.	2017	Yu, H., Dhingra, R.R., Dick, T.E., Galán, R.F.	10.1152/jn.00416.2016	Journal of Neurophysiology
EXCL145	Effects of lung time constant, gas analyser delay and rise time on measurements of respiratory dead-space	Tang, Y.	2005	Tang, Y., Turner, M.J., Baker, A.B.	10.1088/0967-3334/26/6/019	Physiological Measurement
EXCL146	Effects of mixing patterns in respiratory gas exchange	Kinne, F.L.	1974	Kinne, F.L., Seagrave, R.C.	10.1152/jappl.1974.36.6.698	Journal of Applied Physiology
EXCL147	Effects of neural drives on breathing in the awake state in humans	Longobardo, G.	2002	Longobardo, G., Evangelisti, C.J., Cherniack, N.S.	10.1016/S0034-5687(01)00325-5	Respiration Physiology
EXCL148	Effects of recruitment/derecruitment dynamics on the efficacy of variable ventilation	Ma, B.	2011	Ma, B., Suki, B., Bates, J.H.T.	10.1152/japplphysiol.01364.2010	Journal of Applied Physiology
EXCL149	Effects of red blood cell HCO3-/Cl- exchange kinetics on lung CO2 transfer: Theory	Crandall, E.D.	1981	Crandall, E.D., Bidani, A.	10.1152/jappl.1981.50.2.265	Journal of Applied Physiology Respiratory Environmental and Exercise Physiology
EXCL150	Effects of unequal pressure swings and different waveforms on distribution of ventilation: A non-linear model simulation	Shykoff, B.E.	1982	Shykoff, B.E., Van Grondelle, A., Chang, H.K.	10.1016/0034-5687(82)90056-1	Respiration Physiology
EXCL151	Efficient solvers for coupled models in respiratory mechanics	Verdugo, F.	2017	Verdugo, F., Roth, C.J., Yoshihara, L., Wall, W.A.	10.1002/cnm.2795	International Journal for Numerical Methods in Biomedical Engineering
EXCL152	Electronic computer-based model of combined ventilation using a new medical device [Modelo electrónico basado en computadora de ventilación combinada utilizando un nuevo dispositivo médico]	Ramos, M.	2022	Ramos, M., Giambastiani, R.O., Eng, D.R., Biancolini, M.F., Lugones, I.	10.25237/revchilanestv5111051509	Revista Chilena de Anestesia
EXCL153	Elucidating the roles of solubility and ventilation-perfusion mismatch in the second gas effect using a two-step model of gas exchange	Korman, B.	2020	Korman, B., Dash, R.K., Peyton, P.J.	10.1152/japplphysiol.00049.2020	Journal of Applied Physiology
EXCL154	End-tidal to Arterial Gradients and Alveolar Deadspace for Anesthetic Agents	Peyton, P.J.	2020	Peyton, P.J., Hendrickx, J., Grouls, R.J.E., Van.Zundert, A., De.Wolf, A.	10.1097/ALN.0000000000003445	Anesthesiology
EXCL155	Entrainment of the respiratory rhythm: A new approach	Baconnier, P.F.	1993	Baconnier, P.F., Benchetrit, G., Pachot, P., Demongeot, J.	10.1006/jtbi.1993.1145	Journal of Theoretical Biology
EXCL156	Estimating Alveolar Dead Space from the Arterial to End-Tidal CO 2 Gradient: A Modeling Analysis	Hardman, J.G.	2003	Hardman, J.G., Aitkenhead, A.R.	10.1213/01.ANE.0000090316.46604.89	Anesthesia and Analgesia
EXCL157	Estimation of amount of stationary pulmonary blood from carbon monoxide uptake measurements	Prisk, G.K.	1987	Prisk, G.K., McKinnon, A.E.	10.1152/jappl.1987.63.3.1303	Journal of Applied Physiology
EXCL158	Estimation of hypoxic ventilatory dynamics using pseudorandom inputs	Dhawale, P.	1995	Dhawale, P., Bruce, E.N.	10.1016/0034-5687(95)00032-9	Respiration Physiology
EXCL159	Estimation of peripheral chemoreflex gain from spontaneous sigh responses	Khoo, M.C.K.	1989	Khoo, M.C.K., Marmarelis, V.Z.	10.1007/BF02367463	Annals of Biomedical Engineering
EXCL160	Eupnea, tachypnea, and autoresuscitation in a closed-loop respiratory control model	Diekman, C.O.	2017	Diekman, C.O., Thomas, P.J., Wilson, C.G.	10.1152/jn.00170.2017	Journal of Neurophysiology
EXCL161	Evaluation of a mathematical model to predict intrapulmonary shunt non- invasively	Seear, M.	1999	Seear, M., Malagon, I., Hui, H., Alexander, J., Daoust, C., Skippen, P.	10.1007/BF03012950	Canadian Journal of Anaesthesia
EXCL162	Evaluation of cardiac output from a tidally ventilated homogeneous lung model	Benallal, H.	2005	Benallal, H., Beck, K.C., Johnson, B.D., Busso, T.	10.1007/s00421-005-1376-6	European Journal of Applied Physiology
EXCL163	Evaluation of lung recruitment maneuvers in acute respiratory distress syndrome using computer simulation	Das, A.	2015	Das, A., Cole, O., Chikhani, M., Wang, W., Ali, T., Haque, M., Bates, D.G., Hardman, J.G.	10.1186/s13054-014-0723-6	Critical Care
EXCL164	Evaluation of the physiological properties of ventilatory ratio in a computational cardiopulmonary model and its clinical application in an acute respiratory distress syndrome population	Sinha, P.	2014	Sinha, P., Singh, S., Hardman, J.G., Bersten, A.D., Soni, N.	10.1093/bja/aet283	British Journal of Anaesthesia
EXCL165	Evaluation of Uneven Distribution of Va/Q Ratio from Data on Exchange of Respiratory Gases	Doi, K.	1986	Doi, K., Niizeki, K., Kagawa, T., Takahashi, K., Takahashi, K.	10.2170/jjphysiol.36.359	The Japanese Journal of Physiology
EXCL166	Expiratory and arterial partial pressure relations under different ventilation-perfusion conditions	Zwart, A.	1983	Zwart, A., Luijendijk, S.C.M., De.Vries, W.R.	10.1152/jappl.1983.54.6.1745	Journal of Applied Physiology Respiratory Environmental and Exercise Physiology
EXCL167	Expiratory flow rates, driving pressures and time dependent factors. Simulation by means of a model	Clement, J.	1974	Clement, J., Pardaens, J., Van De Woestijne, K.P.	10.1016/0034-5687(74)90032-2	Respiration Physiology
EXCL168	Explaining clustered ventilation defects via a minimal number of airway closure locations	Mullally, W.	2009	Mullally, W., Betke, M., Albert, M., Lutchen, K.	10.1007/s10439-008-9603-z	Annals of biomedical engineering
EXCL169	Extended models of the ventilatory response to sustained isocapnic hypoxia in humans	Liang, P.-J.	1997	Liang, P.-J., Bascom, D.A., Robbins, P.A.	10.1152/jappl.1997.82.2.667	Journal of Applied Physiology
EXCL170	Factors determining the onset and course of hypoxemia during apnea: An investigation using physiological modelling	Hardman, J.G.	2000	Hardman, J.G., Wills, J.S., Aitkenhead, A.R.	10.1097/00000539-200003000-00022	Anesthesia and Analgesia
EXCL171	Forced perturbation of respiratory system - B. A Continuum mechanics analysis	Schmid-Schoenbein, G.W.	1978	Schmid-Schoenbein, G.W., Fung, Y.C.	10.1007/BF02584546	Annals of Biomedical Engineering
EXCL172	Gas distribution in a two-compartment model during volume or pressure ventilation: Role of elastic elements	Antonaglia, V.	2010	Antonaglia, V., Lucangelo, U., Ristagno, G., Tantillo, S., Ferluga, M., Torelli, L., Zin, W.A.	10.1016/j.resp.2010.03.016	Respiratory Physiology & Neurobiology
EXCL173	Gas exchange in a three-compartment lung model analyzed by forcing sinusoids of N2O	Hahn, C.E.W.	1993	Hahn, C.E.W., Black, A.M.S., Barton, S.A., Scott, I.	10.1152/jappl.1993.75.4.1863	Journal of Applied Physiology
EXCL174	Gas transport in branched airways during high-frequency ventilation	Scherer, P.W.	1984	Scherer, P.W., Haselton, F.R., Seybert, J.R.	10.1007/BF02407782	Annals of Biomedical Engineering
EXCL175	Geometry of respiratory phase switching	Sammon, M.	1994	Sammon, M.	10.1152/jappl.1994.77.5.2468	Journal of Applied Physiology
EXCL176	Heart and lung support interaction--modeling and simulation	Darowski, M.	2000	Darowski, M.	10.1163/15685570052062648	Frontiers of medical and biological engineering : the international journal of the Japan Society of Medical Electronics and Biological Engineering
EXCL177	Heart-Lung Interactions During Mechanical Ventilation: Analysis via a Cardiopulmonary Simulation Model	Karamolegkos, N.	2021	Karamolegkos, N., Albanese, A., Chbat, N.W.	10.1109/ojemb.2021.3128629	IEEE Open Journal of Engineering in Medicine and Biology
EXCL178	Hemodynamic effects of lung recruitment maneuvers in acute respiratory distress syndrome	Das, A.	2017	Das, A., Haque, M., Chikhani, M., Cole, O., Wang, W., Hardman, J.G., Bates, D.G.	10.1186/s12890-017-0369-7	BMC Pulmonary Medicine
EXCL179	Hopf bifurcations and the stability of the respiratory control system	Cleave, J.P.	1986	Cleave, J.P., Levine, M.R., Fleming, P.J., Long, A.M.	10.1016/S0022-5193%2886%2980143-6	Journal of Theoretical Biology
EXCL180	Hyperpolarized 3He magnetic resonance imaging ventilation defects in asthma: relationship to airway mechanics	Leary, D.	2016	Leary, D., Svenningsen, S., Guo, F., Bhatawadekar, S., Parraga, G., Maksym, G.N.	10.14814/phy2.12761	Physiological reports
EXCL181	Hypoxaemia after cardiac surgery: Clinical application of a model of pulmonary gas exchange	Kjaergaard, S.	2004	Kjaergaard, S., Rees, S.E., Grønlund, J., Nielsen, E.M., Lambert, P., Thorgaard, P., Toft, E., Andreassen, S.	10.1017/S0265021504004089	European Journal of Anaesthesiology
EXCL182	Hypoxaemia during open-airway apnoea: a computational modelling analysis	McNamara, M.J.	2005	McNamara, M.J., Hardman, J.G.	10.1111/j.1365-2044.2005.04228.x	Anaesthesia
EXCL183	Hypoxic pulmonary vasoconstriction as a contributor to response in acute pulmonary embolism	Burrowes, K.S.	2014	Burrowes, K.S., Clark, A.R., Wilsher, M.L., Milne, D.G., Tawhai, M.H.	10.1007/s10439-014-1011-y	Annals of Biomedical Engineering
EXCL184	Hypoxic pulmonary vasoconstriction as a regulator of alveolar-capillary oxygen flux: A computational model of ventilation-perfusion matching	Marquis, A.D.	2021	Marquis, A.D., Jezek, F., Pinsky, D.J., Beard, D.A.	10.1371/journal.pcbi.1008861	PLoS Computational Biology
EXCL185	ICU monitoring of ventilation distribution	Mitchell, R.R.	1986	Mitchell, R.R., Wilson, R.M., Sierra, D.	10.1007/BF01884351	International Journal of Clinical Monitoring and Computing
EXCL186	Ideal alveolar gas defined by modal gas exchange in ventilation-perfusion distributions	Peyton, P.J.	2021	Peyton, P.J.	10.1152/japplphysiol.00597.2021	Journal of applied physiology (Bethesda, Md. : 1985)
EXCL187	Identification of fast and slow ventilatory responses to carbon dioxide under hypoxic and hyperoxic conditions in humans	Pedersen, M.E.F.	1999	Pedersen, M.E.F., Fatemian, M., Robbins, P.A.	10.1111/j.1469-7793.1999.00273.x	Journal of Physiology
EXCL188	Identifying airways responsible for heterogeneous ventilation and mechanical dysfunction in asthma: An image functional modeling approach	Tgavalekos, N.T.	2005	Tgavalekos, N.T., Tawhai, M., Harris, R.S., Mush, G., Vidal-Melo, M., Venegas, J.G., Lutchen, K.R.	10.1152/japplphysiol.00391.2005	Journal of Applied Physiology
EXCL189	Impact of airway gas exchange on the multiple inert gas elimination technique: theory	Anderson, J.C.	2010	Anderson, J.C., Hlastala, M.P.	10.1007/s10439-009-9884-x	Annals of Biomedical Engineering
EXCL190	Incomplete Spontaneous Recovery from Airway Obstruction during Inhaled Anesthesia Induction: A Computational Simulation	Kuo, A.S.	2016	Kuo, A.S., Vijjeswarapu, M.A., Philip, J.H.	10.1213/ANE.0000000000001101	Anesthesia and Analgesia
EXCL191	Indices of pulmonary oxygenation in pathological lung states: An investigation using high-fidelity, computational modelling	Kathirgamanathan, A.	2009	Kathirgamanathan, A., McCahon, R.A., Hardman, J.G.	10.1093/bja/aep140	British Journal of Anaesthesia
EXCL192	Inflation instability in the lung: An analytical model of a thick-walled alveolus with wavy fibres under large deformations	Jawde, S.B.	2021	Jawde, S.B., Karrobi, K., Roblyer, D., Vicario, F., Herrmann, J., Casey, D., Lutchen, K.R., Stamenović, D., Bates, J.H.T., Suki, B.	10.1098/rsif.2021.0594	Journal of the Royal Society Interface
EXCL193	Influence of Airway Secretion on Airflow Dynamics of Mechanical Ventilated Respiratory System	Ren, S.	2018	Ren, S., Shi, Y., Cai, M., Xu, W.	10.1109/tcbb.2017.2737621	IEEE/ACM Transactions on Computational Biology and Bioinformatics
EXCL194	Influence of arousal threshold and depth of sleep on respiratory stability in man: Analysis using a mathematical model: Experimental Physiology-Research Paper	Longobardo, G.S.	2009	Longobardo, G.S., Evangelisti, C.J., Cherniack, N.S.	10.1113/expphysiol.2009.049007	Experimental Physiology
EXCL195	Influence of Bohr-Haldane effect on steady-state gas exchange	Grant, B.J.B.	1982	Grant, B.J.B.	10.1152/jappl.1982.52.5.1330	Journal of Applied Physiology Respiratory Environmental and Exercise Physiology
EXCL196	Influence of Flow Pattem on the Parameter Estimates of a Simple Breathing Mechanics Model	Avanzolini, G.	1995	Avanzolini, G., Barbini, P., Cappello, A., Cevenini, G.	10.1109/10.376132	IEEE Transactions on Biomedical Engineering
EXCL197	Influence of the viscoelastic properties of the respiratory system on the energetically optimum breathing frequency	Bates, J.H.T.	1993	Bates, J.H.T., Milic-Emili, J.	10.1007/BF02584331	Annals of Biomedical Engineering
EXCL198	Influence of ventilation mode on blood oxygenation - Investigation with Polish virtual lungs and Italian model of circulation	Golczewski, T.	2010	Golczewski, T., Zieliński, K., Ferrari, G., Palko, K.J., Darowski, M.	https://www.researchgate.net/publication/263587317_Influence_of_ventilation_mode_on_blood_oxygenation_-_investigation_with_Polish_virtual_lungs_and_Italian_model_of_circulation_T_Golczewski_K_Zielinski_G_Ferrari_JK_Palko_M_Darowski	Biocybernetics and Biomedical Engineering
EXCL199	Inherent coupling of elastic and dissipative behavior of the lung through a viscoelastic time constant	Nicolai, T.	1993	Nicolai, T., Lanteri, C.J., Sly, P.D.	10.1152/jappl.1993.74.5.2358	Journal of Applied Physiology
EXCL200	Inhomogeneity of ventilation leads to unpredictable errors in measured DLCO	Thompson, B.R.	2005	Thompson, B.R., Prisk, G.K., Peyton, P., Pierce, R.J., Rochford, P.D.	10.1016/j.resp.2004.12.001	Respiratory Physiology and Neurobiology
EXCL201	Interplay between optimal ventilation and gas transport in a model of the human lung	Noël, F.	2019	Noël, F., Mauroy, B.	10.3389/fphys.2019.00488	Frontiers in Physiology
EXCL202	Interrupter airway and tissue resistance: Errors caused by valve properties and respiratory system compliance	Kessler, V.	1999	Kessler, V., Mols, G., Bernhard, H., Haberthür, C., Guttmann, J.	10.1152/jappl.1999.87.4.1546	Journal of Applied Physiology
EXCL203	Introduction of respiratory pattern generators into models of respiratory control	Longobardo, G.	2005	Longobardo, G., Evangelisti, C.J., Cherniack, N.S.	10.1016/j.resp.2005.02.005	Respiratory Physiology and Neurobiology
EXCL204	Investigation of cardiorespiratory abnormalities through computer simulation	Siegel, J.H.	1973	Siegel, J.H., Farrell, E.J.	10.1016/0010-4809(73)90055-4	Computers and Biomedical Research
EXCL205	Investigation of computer lung model-predicted DL(CO) during single- breath maneuvers	Brenner, M.	1994	Brenner, M., Babusis, A., Tran, V., Bellusa, L., Pinderski, E., Chen, C., Boyajian, J., Guich, S., Wilson, A.F.	10.1152/jappl.1994.76.5.2210	Journal of Applied Physiology
EXCL206	Investigation of non-uniform airflow signal oscillation during high frequency chest compression	Sohn, K.	2005	Sohn, K., Warwick, W.J., Lee, Y.W., Lee, J., Holte, J.E.	10.1186/1475-925X-4-34	BioMedical Engineering Online
EXCL207	Key Role of Respiratory Quotient to Reduce the Occurrence of Hypoxemia During Extracorporeal Gas Exchange: A Theoretical Analysis	Cipriani, E.	2020	Cipriani, E., Langer, T., Bottino, N., Brusatori, S., Carlesso, E., Colombo, S.M., Zanella, A., Pesenti, A., Grasselli, G.	10.1097/CCM.0000000000004619	Critical care medicine
EXCL208	Kinematics of spontaneous breathing: The ventilatory system as a non-linear oscillator	Bargeton, D.	1975	Bargeton, D., Florentin, E., Menier, R., Vardon, G.	10.1016/0020-7101%2875%2990031-8	International Journal of Bio-Medical Computing
EXCL209	Kinetics of absorption atelectasis during anesthesia: A mathematical model	Joyce, C.J.	1999	Joyce, C.J., Williams, A.B.	10.1152/jappl.1999.86.4.1116	Journal of Applied Physiology
EXCL210	Kölliker-Fuse nuclei regulate respiratory rhythm variability via a gain-control mechanism	Dhingra, R.R.	2017	Dhingra, R.R., Dutschmann, M., Galán, R.F., Dick, T.E.	10.1152/ajpregu.00238.2016	American Journal of Physiology - Regulatory Integrative and Comparative Physiology
EXCL211	Linear programming analysis of VA/Q distributions: Limits on central movements	Kapitan, K.S.	1986	Kapitan, K.S., Wagner, P.D.	10.1152/jappl.1986.60.5.1772	Journal of Applied Physiology
EXCL212	Linking Physiological Biomarkers of Ventilator-Induced Lung Injury to a Rich-Get-Richer Mechanism of Injury Progression	Mori, V.	2019	Mori, V., Smith, B.J., Suki, B., Bates, J.H.T.	10.1007/s10439-018-02165-1	Annals of Biomedical Engineering
EXCL213	Linking the development of ventilator-induced injury to mechanical function in the lung	Smith, B.J.	2013	Smith, B.J., Grant, K.A., Bates, J.H.	10.1007/s10439-012-0693-2	Annals of Biomedical Engineering
EXCL214	Loop gain as a means to predict a positive airway pressure suppression of Cheyne-Stokes respiration in patients with heart failure	Sands, S.A.	2011	Sands, S.A., Edwards, B.A., Kee, K., Turton, A., Skuza, E.M., Roebuck, T., O'Driscoll, D.M., Hamilton, G.S., Naughton, M.T., Berger, P.J.	10.1164/rccm.201103-0577OC	American Journal of Respiratory and Critical Care Medicine
EXCL215	Mathematical analysis of the response of lung ventilation to CO2 in normoxia and hyperoxia	Folgering, H.T.	1974	Folgering, H.T., Bernards, J.A., Biesta, J.H., Smolders, F.	10.1007/BF00587174	Pflugers Archiv European Journal of Physiology
EXCL216	Mathematical model for the exchange of gases in the lungs with special reference to carbon monoxide	Selvakumar, S.	1992	Selvakumar, S., Sharan, M., Singh, M.P.	10.1007/BF02457832	Medical and Biological Engineering and Computing
EXCL217	Mathematical model of chest wall mechanics: a phenomenological approach	Ben-Haim, S.A.	1990	Ben-Haim, S.A., Saidel, G.M.	10.1007/bf02368416	Annals of Biomedical Engineering
EXCL218	Mathematical modeling of extracorporeal CO2 removal therapy: A validation carried out on ten pigs	Habran, S.	2018	Habran, S., Desaive, T., Morimont, P., Lambermont, B., Dauby, P.	10.1007/s11517-017-1694-y	Medical and Biological Engineering and Computing
EXCL219	Mathematical models of periodic breathing and their usefulness in understanding cardiovascular and respiratory disorders	Cherniack, N.S.	2006	Cherniack, N.S., Longobardo, G.S.	10.1113/expphysiol.2005.032268	Experimental Physiology
EXCL220	Mathematical simulation of oxygen therapy in chronic respiratory failure	Fokkens, J.K.	1974	Fokkens, J.K.	10.1007/BF00587915	Pflugers Archiv European Journal of Physiology
EXCL221	Mean alveolar pressure during constant-flow and constant-pressure inflation of diseased lungs	El-Khatib, M.F.	2001	El-Khatib, M.F., Jamaleddine, G.	PMID: 11403699	Respiratory care
EXCL222	Measuring airway exchange of endogenous acetone using a single-exhalation breathing maneuver	Anderson, J.C.	2006	Anderson, J.C., Lamm, W.J.E., Hlastala, M.P.	10.1152/japplphysiol.00868.2005	Journal of Applied Physiology
EXCL223	Measuring gas exchange with step changes in inspired oxygen: an analysis of the assumption of oxygen steady state in patients suffering from COPD	Thomsen, L.P.	2014	Thomsen, L.P., Weinreich, U.M., Karbing, D.S., Wagner, P.D., Rees, S.E.	10.1007/s10877-014-9622-2	Journal of Clinical Monitoring and Computing
EXCL224	Mechanical model of the inspiratory pump	Ricci, S.B.	2002	Ricci, S.B., Cluzel, P., Constantinescu, A., Similowski, T.	10.1016/S0021-9290(01)00164-6	Journal of Biomechanics
EXCL225	Mechanics of respiratory system in healthy anesthetized humans with emphasis on viscoelastic properties	Jonson, B.	1993	Jonson, B., Beydon, L., Brauer, K., Mansson, C., Valind, S., Grytzell, H.	10.1152/jappl.1993.75.1.132	Journal of Applied Physiology
EXCL226	Mediastinal and chest wall limitations to asymmetry of lung inflation	Lin, K.C.	2004	Lin, K.C., Dizner-Golab, A., Thurer, R.L., Loring, S.H.	10.1152/japplphysiol.00807.2003	Journal of Applied Physiology
EXCL227	Micromechanical model of lung parenchyma hyperelasticity	Concha, F.	2018	Concha, F., Sarabia-Vallejos, M., Hurtado, D.E.	10.1016/j.jmps.2017.11.021	Journal of the Mechanics and Physics of Solids
EXCL228	Microscale to mesoscale analysis of parenchymal tethering: the effect of heterogeneous alveolar pressures on the pulmonary mechanics of compliant airways	Ryans, J.M.	2019	Ryans, J.M., Fujioka, H., Gaver, D.P.	10.1152/japplphysiol.00178.2018	Journal of Applied Physiology
EXCL229	Mid-frequency ventilation: Unconventional use of conventional mechanical ventilation as a lung-protection strategy	Mireles-Cabodevila, E.	2008	Mireles-Cabodevila, E., Chatburn, R.L.	PMID: 19025701	Respiratory Care
EXCL230	Model analysis of steady-state ventilatory response to CO2 into component factors	Yamamoto, W.S.	1986	Yamamoto, W.S., Kirk, W.D.	10.1152/jappl.1986.60.6.2128	Journal of Applied Physiology
EXCL231	Model based analysis of sleep disordered breathing in congestive heart failure	Topor, Z.L.	2007	Topor, Z.L., Vasilakos, K., Younes, M., Remmers, J.E.	10.1016/j.resp.2006.04.016	Respiratory Physiology & Neurobiology
EXCL232	Model of functional restriction in chronic obstructive pulmonary disease, transplantation, and lung reduction surgery	Loring, S.H.	1999	Loring, S.H., Leith, D.E., Connolly, M.J., Ingenito, E.P., Mentzer, S.J., Reilly.Jr., J.J.	10.1164/ajrccm.160.3.9808011	American Journal of Respiratory and Critical Care Medicine
EXCL233	Model of respiratory sensation and wilful control of ventilation	Oku, Y.	1995	Oku, Y., Saidel, G.M., Cherniack, N.S., Altose, M.D.	10.1007/BF02510496	Medical and Biological Engineering and Computing
EXCL234	Model-based analysis of mechanisms responsible for sleep-induced carbon dioxide differences	Aittokallio, T.	2006	Aittokallio, T., Gyllenberg, M., Polo, O., Toivonen, J., Virkki, A.	10.1007/s11538-005-9059-3	Bulletin of mathematical biology
EXCL235	Modeling acid-base balance for in-series extracorporeal carbon dioxide removal and continuous venovenous hemofiltration devices	Leypoldt, J.K.	2021	Leypoldt, J.K., Kurz, J., Echeverri, J., Storr, M., Harenski, K.	10.1111/aor.13969	Artificial Organs
EXCL236	Modeling alveolar volume changes during periodic breathing in heterogeneously ventilated lungs	Dunn, S.J.	2010	Dunn, S.J., Whiteley, J.P.	10.1007/s10439-010-0034-2	Annals of biomedical engineering
EXCL237	Modeling and simulation of respiratory control with labVIEW	Lin, S.-L.	2012	Lin, S.-L., Guo, N.-R., Chiu, C.-C.	10.5405/jmbe.829	Journal of Medical and Biological Engineering
EXCL238	Modeling lung perfusion abnormalities to explain early COVID-19 hypoxemia	Herrmann, J.	2020	Herrmann, J., Mori, V., Bates, J.H.T., Suki, B.	10.1038/s41467-020-18672-6	Nature Communications
EXCL239	Modeling of autonomic control in sleep-disordered breathing	Khoo, M.C.K.	2008	Khoo, M.C.K.	10.1007/s10558-007-9041-9	Cardiovascular Engineering
EXCL240	Modeling of the oxygen transfer in the respiratory process	Martin, S.	2013	Martin, S., Maury, B.	10.1051/m2an/2012052	ESAIM: Mathematical Modelling and Numerical Analysis
EXCL241	Modeling stochastic and spatial heterogeneity in a human airway tree to determine variation in respiratory system resistance	Leary, D.	2012	Leary, D., Bhatawadekar, S.A., Parraga, G., Maksym, G.N.	10.1152/japplphysiol.00633.2011	Journal of Applied Physiology
EXCL242	Modeling the autonomic and metabolic effects of obstructive sleep apnea: A simulation study	Cheng, L.	2012	Cheng, L., Khoo, M.C.K.	10.3389/fphys.2011.00111	Frontiers in Physiology
EXCL243	Modeling the bifurcating flow in a human lung airway	Liu, Y.	2002	Liu, Y., So, R.M.C., Zhang, C.H.	10.1016/S0021-9290%2801%2900225-1	Journal of Biomechanics
EXCL244	Modeling the complex dynamics of derecruitment in the lung	Ma, B.	2010	Ma, B., Bates, J.H.	10.1007/s10439-010-0095-2	Annals of Biomedical Engineering
EXCL245	Modelling primary blast lung injury: current capability and future direction	Scott, T.	2017	Scott, T., Hulse, E., Haque, M., Kirkman, E., Hardman, J., Mahoney, P.	10.1136/jramc-2016-000678	Journal of the Royal Army Medical Corps
EXCL246	Multi-organ system model of O2 and CO2 transport during isocapnic and poikilocapnic hypoxia	Zhou, H.	2007	Zhou, H., Saidel, G.M., Cabrera, M.E.	10.1016/j.resp.2006.11.002	Respiratory Physiology and Neurobiology
EXCL247	Multiple modeling in the study of interaction of hemodynamics and gas exchange	Qiu, A.	2001	Qiu, A., Bai, J.	10.1016/S0010-4825(00)00023-8	Computers in Biology and Medicine
EXCL248	Multiplex ventilation: A simulation-based study of ventilating 2 patients with a single ventilator	Chatburn, R.L.	2020	Chatburn, R.L., Branson, R.D., Hatipoglu, U.	10.4187/respcare.07882	Respiratory Care
EXCL249	Neural control of breathing: a system analysis	Herczynski, R.	1976	Herczynski, R., Karczewski, W.	PMID: 1274605	Acta Physiologica Polonica
EXCL250	Nonlinear model for mechanical ventilation of human lungs	Polak, A.G.	2006	Polak, A.G., Mroczka, J.	10.1016/j.compbiomed.2004.08.001	Computers in Biology and Medicine
EXCL251	Non-linear model of the mechanics of breathing applied to the use and design of ventilators	Barbini, P.	1982	Barbini, P.	10.1016/0141-5425(82)90047-4	Journal of Biomedical Engineering
EXCL252	Numerical simulation of volume-controlled mechanical ventilated respiratory system with 2 different lungs	Shi, Y.	2017	Shi, Y., Zhang, B., Cai, M., Zhang, X.D.	10.1002/cnm.2852	International Journal for Numerical Methods in Biomedical Engineering
EXCL253	Numerical solutions for steady and unsteady flow in a model of the pulmonary airways	Kimmel, E.	1988	Kimmel, E., Kamm, R.D., Shapiro, A.H.	10.1115/1.3108444	Journal of Biomechanical Engineering
EXCL254	Object-oriented modeling of thoracic fluid balance to study cardiogenic pulmonary congestion in humans	Ngo, C.	2019	Ngo, C., Dahlmanns, S., Vollmer, T., Misgeld, B., Leonhardt, S.	10.1016/j.cmpb.2019.104998	Computer Methods and Programs in Biomedicine
EXCL255	On a pseudo-rebreathing technique to assess the ventilatory sensitivity to carbon dioxide in man	Dahan, A.	1990	Dahan, A., Berkenbosch, A., DeGoede, J., Olievier, I.C., Bovill, J.G.	10.1113/jphysiol.1990.sp018043	The Journal of Physiology
EXCL256	Opioid induced respiratory depression: A mathematical model for fentanyl	Magosso, E.	2004	Magosso, E., Ursino, M., Van.Oostrom, J.H.	10.1109/TBME.2004.827344	IEEE Transactions on Biomedical Engineering
EXCL257	Optimal control of long-term forced ventilation of lungs	Kapur, P.	1977	Kapur, P., Nath, N.G.	10.1080/00207727708942057	International Journal of Systems Science
EXCL258	Optimal frequency locations for estimating model parameters in studies on respiratory control	Engeman, R.M.	1983	Engeman, R.M., Swanson, G.D., Jones, R.H.	10.1016/0010-4809%2883%2990039-3	Computers and Biomedical Research
EXCL259	Optimal phasic tracheal gas insufflation timing: An experimental and mathematical analysis	Hota, S.	2006	Hota, S., Crooke, P.S., Adams, A.B., Hotchkiss, J.R.	10.1097/01.CCM.0000214515.45727.21	Critical Care Medicine
EXCL260	Optimal pressure waveforms for pressure-limited ventilation	Boyarsky, A.	1987	Boyarsky, A., Senez, J.	10.1093/imammb/4.3.201	IMA journal of mathematics applied in medicine and biology
EXCL261	Optimal ventilation waveforms for estimating low-frequency respiratory impedance	Lutchen, K.R.	1993	Lutchen, K.R., Yang, K., Kaczka, D.W., Suki, B.	10.1152/jappl.1993.75.1.478	Journal of Applied Physiology
EXCL262	Optimal ventilatory patterns in periodic breathing	Ghazanshahi, S.D.	1993	Ghazanshahi, S.D., Khoo, M.C.K.	10.1007/bf02584334	Annals of Biomedical Engineering
EXCL263	Optimisation method applied to the design of ventilators	Gupta, A.K.	1978	Gupta, A.K., Sharma, J., Mukhopadhyay, P.	10.1007/BF02442656	Medical & Biological Engineering & Computing
EXCL264	Optimization of the Oxygen Transport System	Pennock, B.	1968	Pennock, B., Attinger, E.O.	10.1016/S0006-3495%2868%2986526-9	Biophysical Journal
EXCL265	Oscillation mechanics of the human lung periphery in asthma	Kaminsky, D.A.	2004	Kaminsky, D.A., Irvin, C.G., Lundblad, L., Moriya, H.T., Lang, S., Allen, J., Viola, T., Lynn, M., Bates, J.H.T.	10.1152/japplphysiol.00300.2004	Journal of Applied Physiology
EXCL266	Oxygen therapy for management of periodic breathing: A theoretical approach	Pal, T.	2017	Pal, T., Dutta, P.K., Maka, S.	10.1016/j.mbs.2016.11.013	Mathematical Biosciences
EXCL267	Parameter estimation of a respiratory control model from noninvasive carbon dioxide measurements during sleep	Aittokallio, T.	2007	Aittokallio, T., Gyllenberg, M., Polo, O., Virkki, A.	10.1093/imammb/dql031	Mathematical medicine and biology : a journal of the IMA
EXCL268	Parameter estimation of transpulmonary mechanics by a nonlinear inertive method	Hantos, Z.	1982	Hantos, Z., Daroczy, B., Klebniczki, J.	10.1152/jappl.1982.52.4.955	Journal of Applied Physiology Respiratory Environmental and Exercise Physiology
EXCL269	Parametric evaluation of forced expiration using a numerical model	Elad, D.	1989	Elad, D., Kamm, R.D.	10.1115/1.3168365	Journal of Biomechanical Engineering
EXCL270	Patient-specific modeling of cardiovascular and respiratory dynamics during hypercapnia	Ellwein, L.M.	2013	Ellwein, L.M., Pope, S.R., Xie, A., Batzel, J.J., Kelley, C.T., Olufsen, M.S.	10.1016/j.mbs.2012.09.003	Mathematical Biosciences
EXCL271	Peak airway pressure during high frequency jet ventilation: Theory and measurement	Young, J.D.	1989	Young, J.D., Dorrington, K.L.	10.1093/bja/63.5.541	British Journal of Anaesthesia
EXCL272	Periodic ventilation: Consequences for the bodily CO2 stores and gas exchange efficiency	Malte, C.L.	2016	Malte, C.L., Malte, H., Wang, T.	10.1016/j.resp.2016.05.011	Respiratory Physiology and Neurobiology
EXCL273	Peroperative arterial hypoxaemia. The interaction between intrapulmonary shunt and cardiac output. A computer model	Westbrook, J.L.	1992	Westbrook, J.L., Sykes, M.K.	10.1111/j.1365-2044.1992.tb02170.x	Anaesthesia
EXCL274	Physiological mechanisms of hyperventilation during human pregnancy	Jensen, D.	2008	Jensen, D., Duffin, J., Lam, Y.-M., Webb, K.A., Simpson, J.A., Davies, G.A.L., Wolfe, L.A., O'Donnell, D.E.	10.1016/j.resp.2008.01.001	Respiratory Physiology and Neurobiology
EXCL275	Positive end expiratory pressure and expiratory flow limitation: a model study	Khirani, S.	2001	Khirani, S., Biot, L., Eberhard, A., Baconnier, P.	10.1023/a:1014278526603	Acta Biotheoretica
EXCL276	Possible optimization of respiratory controller sensitivity	Longobardo, G.S.	1980	Longobardo, G.S., Cherniack, N.S., Damokosh-Giordano, A.	10.1007/BF02364661	Annals of Biomedical Engineering
EXCL277	Potential errors in measuring the phase difference between chest flow and mouth flow	Mishima, M.	1993	Mishima, M., Kawakami, K., Sugiura, N., Fukunaga, T., Sakai, N., Hirai, T., Kuno, K.	PMID: 8280667	Frontiers of medical and biological engineering : the international journal of the Japan Society of Medical Electronics and Biological Engineering
EXCL278	Potential for noninvasive assessment of lung inhomogeneity using highly precise, highly time-resolved measurements of gas exchange	Mountain, J.E.	2018	Mountain, J.E., Santer, P., O'Neill, D.P., Smith, N.M.J., Ciaffoni, L., Couper, J.H., Ritchie, G.A.D., Hancock, G., Whiteley, J.P., Robbins, P.A.	10.1152/japplphysiol.00745.2017	Journal of Applied Physiology
EXCL279	Precise control of end-tidal carbon dioxide levels using sequential rebreathing circuits	Somogyi, R.B.	2005	Somogyi, R.B., Vesely, A.E., Preiss, D., Prisman, E., Volgyesi, G., Azami, T., Iscoe, S., Fisher, J.A., Sasano, H.	10.1177/0310057x0503300604	Anaesthesia and Intensive Care
EXCL280	Pressure dynamic characteristics of pressure controlled ventilation system of a lung simulator	Shi, Y.	2014	Shi, Y., Ren, S., Cai, M., Xu, W., Deng, Q.	10.1155/2014/761712	Computational and Mathematical Methods in Medicine
EXCL281	Preventing and treating hypoxia: Using a physiology simulator to demonstrate the value of pre-oxygenation and the futility of hyperventilation	Lerant, A.A.	2015	Lerant, A.A., Hester, R.L., Coleman, T.G., Phillips, W.J., Orledge, J.D., Murray, W.B.	10.7150/ijms.12077	International Journal of Medical Sciences
EXCL282	Pseudorandom testing of ventilatory response to inspired carbon dioxide in man	Sohrab, S.	1980	Sohrab, S., Yamashiro, S.M.	10.1152/jappl.1980.49.6.1000	Journal of Applied Physiology Respiratory Environmental and Exercise Physiology
EXCL283	Pulmonary diffusing capacity in the presence of ventilation inhomogeneity	Saidel, G.M.	1987	Saidel, G.M., Modarreszadeh, M.	10.1152/jappl.1987.63.6.2438	Journal of Applied Physiology
EXCL284	Pulmonary gas exchange evaluated by machine learning: a computer simulation	Morgan, T.J.	2023	Morgan, T.J., Langley, A.N., Barrett, R.D.C., Anstey, C.M.	10.1007/s10877-022-00879-1	Journal of Clinical Monitoring and Computing
EXCL285	Quantification of regional V/Q ratios in humans by use of PET. I. Theory	Rhodes, C.G.	1989	Rhodes, C.G., Valind, S.O., Brudin, L.H., Wollmer, P.E., Jones, T., Hughes, J.M.B.	10.1152/jappl.1989.66.4.1896	Journal of Applied Physiology
EXCL286	Quantifying the ventilatory control contribution to sleep apnoea using polysomnography	Terrill, P.I.	2015	Terrill, P.I., Edwards, B.A., Nemati, S., Butler, J.P., Owens, R.L., Eckert, D.J., White, D.P., Malhotra, A., Wellman, A., Sands, S.A.	10.1183/09031936.00062914	European Respiratory Society
EXCL287	Quasi-static pulmonary P-V curves of patients with ARDS, Part I: Characterization	Nabian, M.	2018	Nabian, M., Narusawa, U.	10.1016/j.resp.2017.10.011	Respiratory Physiology and Neurobiology
EXCL288	Radial and longitudinal compartmental analysis of gas transport during high-frequency ventilation	Gavriely, N.	1986	Gavriely, N., Butler, J.P.	10.1152/jappl.1986.60.4.1134	Journal of Applied Physiology
EXCL289	Range of first-breath ventilatory responses to added mechanical loads in naive men	Axen, K.	1979	Axen, K., Sperber.Haas, S.	10.1152/jappl.1979.46.4.743	Journal of Applied Physiology Respiratory Environmental and Exercise Physiology
EXCL290	Rate of elimination of excess CO2 in humans	Chonan, T.	1988	Chonan, T., ElHefnawy, A.M., Simonetti, O.P., Cherniack, N.S.	10.1016/0034-5687(88)90058-8	Respiration Physiology
EXCL291	Reduction of fresh gas flow requirements by a circle-modified Bain breathing circuit	Valdrighi, J.B.	1991	Valdrighi, J.B., Nance, P.N.	10.1007/BF01617899	Journal of Clinical Monitoring
EXCL292	Reformulation of the pressure-dependent recruitment model (PRM) of respiratory mechanics	Docherty, P.D.	2014	Docherty, P.D., Schranz, C., Chiew, Y.-S., Möller, K., Chase, J.G.	10.1016/j.bspc.2013.12.001	Biomedical Signal Processing and Control
EXCL293	Regulation of PaCO2 during rest and exercise: A modeling study	Bennett, F.M.	1993	Bennett, F.M., Fordyce, W.E.	10.1007/BF02584337	Annals of Biomedical Engineering
EXCL294	Relationships among pressure, tension, and shape of the diaphragm	Whitelaw, W.A.	1983	Whitelaw, W.A., Hajdo, L.E., Wallace, J.A.	10.1152/jappl.1983.55.6.1899	Journal of Applied Physiology Respiratory Environmental and Exercise Physiology
EXCL295	Relative stability of human respiration during progressive hypoxia	Carley, D.W.	1988	Carley, D.W., Shannon, D.C.	10.1152/jappl.1988.65.3.1389	Journal of Applied Physiology
EXCL296	Respiratory effects of transient axial acceleration	Loring, S.H.	2001	Loring, S.H., Lee, H.-T., Butler, J.P.	10.1152/jappl.2001.90.6.2141	Journal of Applied Physiology
EXCL297	Respiratory oscillations in alveolar oxygen tension measured in arterial blood	Formenti, F.	2017	Formenti, F., Bommakanti, N., Chen, R., Cronin, J.N., McPeak, H., Holopherne-Doran, D., Hedenstierna, G., Hahn, C.E.W., Larsson, A., Farmery, A.D.	10.1038/s41598-017-06975-6	Scientific reports
EXCL298	Respiratory system self-organization parameters of an operator of the system of continuous interaction for decision making under complicated situational conditions. Research on mathematical model	Aralova, N.I.	2020	Aralova, N.I.	10.1615/JAutomatInfScien.v52.i3.30	Journal of Automation and Information Sciences
EXCL299	Revisiting atelectasis in lung units with low ventilation/perfusion ratios	Butler, J.P.	2019	Butler, J.P., Malhotra, A., Loring, S.H.	10.1152/japplphysiol.00354.2018	Journal of Applied Physiology
EXCL300	Role of acid-base balance in the chemoreflex control of breathing	Duffin, J.	2005	Duffin, J.	10.1152/japplphysiol.00640.2005	Journal of Applied Physiology
EXCL301	Role of the diaphragm in chest wall mechanics	Lichtenstein, O.	1992	Lichtenstein, O., Ben-Haim, S.A., Saidel, G.M., Dinnar, U.	10.1152/jappl.1992.72.2.568	Journal of Applied Physiology
EXCL302	Self-organized patchiness in asthma as a prelude to catastrophic shifts	Venegas, J.G.	2005	Venegas, J.G., Winkler, T., Musch, G., Melo, M.F.V., Layfield, D., Tgavalekos, N., Fischman, A.J., Callahan, R.J., Bellani, G., Harris, R.S.	10.1038/nature03490	Nature
EXCL303	Shared ventilation in the era of COVID-19: A theoretical consideration of the dangers and potential solutions	Herrmann, J.	2020	Herrmann, J., da.Cruz, A.F., Hawley, M.L., Branson, R.D., Kaczka, D.W.	10.4187/respcare.07919	Respiratory Care
EXCL304	Simple parametrizations of maximum expiratory flow volume curves	Pelosi, V.	1975	Pelosi, V., Baroffio, L.C., Vezzoli, F., Longhini, E.	10.1007/BF00581439	Pflugers Archiv European Journal of Physiology
EXCL305	Simplified models for gas exchange in the human lungs	Ben-Tal, A.	2006	Ben-Tal, A.	10.1016/j.jtbi.2005.06.005	Journal of Theoretical Biology
EXCL306	Simulation of Forced Expiration in a Biophysical Model, with Homogeneous and Clustered Bronchoconstriction	Hedges, K.L.	2016	Hedges, K.L., Tawhai, M.H.	10.1115/1.4033475	Journal of Biomechanical Engineering
EXCL307	Simulation of pulmonary ventilation and its control by negative feedback	Dolensek, J.	2005	Dolensek, J., Runovc, F., Kordas, M.	10.1016/j.compbiomed.2004.02.002	Computers in Biology and Medicine
EXCL308	Sleep apnea considered as a control system instability	Longobardo, G.S.	1982	Longobardo, G.S., Gothe, B., Goldman, M.D., Cherniack, N.S.	10.1016/0034-5687(82)90026-3	Respiration Physiology
EXCL309	Sleep-induced periodic breathing and apnea: A theoretical study	Khoo, M.C.K.	1991	Khoo, M.C.K., Gottschalk, A., Pack, A.I.	10.1152/jappl.1991.70.5.2014	Journal of Applied Physiology
EXCL310	Sources of breathing pattern variability in the respiratory feedback control loop	Jaworski, J.	2019	Jaworski, J., Bates, J.H.T.	10.1016/j.jtbi.2019.03.001	Journal of Theoretical Biology
EXCL311	Spatial pattern formation in the lung	Donovan, G.M.	2015	Donovan, G.M., Kritter, T.	10.1007/s00285-014-0792-9	Journal of Mathematical Biology
EXCL312	Stability analysis of CO2 control of ventilation	ElHefnawy, A.	1990	ElHefnawy, A., Saidel, G.M., Bruce, E.N., Cherniack, N.S.	10.1152/jappl.1990.69.2.498	Journal of Applied Physiology
EXCL313	Stability of the human respiratory control system. I. Analysis of a two-dimensional delay state-space model	Batzel, J.J.	2000	Batzel, J.J., Tran, H.T.	10.1007/s002850000044	Journal of Mathematical Biology
EXCL314	Stability of the human respiratory control system. II. Analysis of a three-dimensional delay state-space model	Batzel, J.J.	2000	Batzel, J.J., Tran, H.T.	10.1007/s002850000045	Journal of Mathematical Biology
EXCL315	Strain, strain rate, and mechanical power: An optimization comparison for oscillatory ventilation	Herrmann, J.	2019	Herrmann, J., Tawhai, M.H., Kaczka, D.W.	10.1002/cnm.3238	International Journal for Numerical Methods in Biomedical Engineering
EXCL316	Surfactant-Mediated Airway and Acinar Interactions in a Multi-Scale Model of a Healthy Lung	Ma, H.	2020	Ma, H., Fujioka, H., Halpern, D., Gaver, D.P.	10.3389/fphys.2020.00941	Frontiers in Physiology
EXCL317	Symmetry, bifurcations, and chaos in a distributed respiratory control system	Sammon, M.	1994	Sammon, M.	10.1152/jappl.1994.77.5.2481	Journal of Applied Physiology
EXCL318	Techniques for measuring respiratory mechanics: An analytic approach with a viscoelastic model	Lorino, A.M.	1993	Lorino, A.M., Harf, A.	10.1152/jappl.1993.74.5.2373	Journal of Applied Physiology
EXCL319	Temporal effects in the estimation of pulmonary diffusing capacity	Kindig, N.B.	1977	Kindig, N.B., Hazlett, D.R.	10.1113/expphysiol.1977.sp002382	Quarterly Journal of Experimental Physiology
EXCL320	The dependence of measured alveolar deadspace on anatomical deadspace volume	Moppett, I.K.	2005	Moppett, I.K., Gornall, C.B., Hardman, J.G.	10.1093/bja/aei177	British Journal of Anaesthesia
EXCL321	The effect of tissue elastic properties and surfactant on alveolar stability	Andreassen, S.	2010	Andreassen, S., Steimle, K.L., Mogensen, M.L., de.la.Serna, J.B., Rees, S., Karbing, D.S.	10.1152/japplphysiol.00844.2009	Journal of Applied Physiology
EXCL322	The effects of ventilation pattern on carbon dioxide transfer in three computer models of the airways	Whiteley, J.P.	2002	Whiteley, J.P., Turner, M.J., Baker, A.B., Gavaghan, D.J., Hahn, C.E.W.	10.1016/S1569-9048(02)00066-6	Respiratory Physiology and Neurobiology
EXCL323	The influence of venous admixture on alveolar dead space and carbon dioxide exchange in acute respiratory distress syndrome: Computer modelling	Niklason, L.	2008	Niklason, L., Eckerström, J., Jonson, B.	10.1186/cc6872	Critical Care
EXCL324	The Lung Physiome and virtual patient models: From morphometry to clinical translation	Tawhai, M.H.	2019	Tawhai, M.H., Clark, A.R., Chase, J.G.	10.1016/j.morpho.2019.09.003	Morphologie
EXCL325	The mechanics of airway closure	Heil, M.	2008	Heil, M., Hazel, A.L., Smith, J.A.	10.1016/j.resp.2008.05.013	Respiratory Physiology and Neurobiology
EXCL326	The pressure-volume curve is greatly modified by recruitment: A mathematical model of ards lungs	Hickling, K.G.	1998	Hickling, K.G.	10.1164/ajrccm.158.1.9708049	American Journal of Respiratory and Critical Care Medicine
EXCL327	The respiratory control system: Analysis of steady state solutions for metabolic and respiratory acidosis alkalosis and increased metabolism	Loeschcke, H.H.	1973	Loeschcke, H.H.	10.1007/BF00587327	Pflugers Archiv European Journal of Physiology
EXCL328	The role of the central chemoreceptor in causing periodic breathing	Fowler, A.C.	2000	Fowler, A.C., Kalamangalam, G.P.	10.1093/imammb/17.2.147	Mathematical Medicine and Biology: A Journal of the IMA
EXCL329	The use of a virtual patient to follow pleural pressure changes associated with therapeutic thoracentesis	Golczewski, T.	2017	Golczewski, T., Stecka, A.M., Michnikowski, M., Grabczak, E.M., Korczynski, P., Krenke, R.	10.5301/ijao.5000636	International Journal of Artificial Organs
EXCL330	The validity of the oxygen conductance equation	Shephard, R.J.	1969	Shephard, R.J.	10.1007/BF00696040	Internationale Zeitschrift für angewandte Physiologie, einschliesslich Arbeitsphysiologie
EXCL331	The ventilatory response of the human respiratory system to sine waves of alveolar carbon dioxide and hypoxia	Robbins, P.A.	1984	Robbins, P.A.	10.1113/jphysiol.1984.sp015212	The Journal of Physiology
EXCL332	Theoretical analysis of chest wall mechanics	Primiano Jr.	1982	Primiano Jr., F.P.	10.1016/0021-9290%2882%2990010-0	Journal of Biomechanics
EXCL333	Theoretical basis for time 0 correction in the rebreathing analysis	Verbanck, S.	1994	Verbanck, S., Paiva, M.	10.1152/jappl.1994.76.1.445	Journal of Applied Physiology
EXCL334	Theoretical modeling of the interaction between alveoli during inflation and deflation in normal and diseased lungs	Schirrmann, K.	2010	Schirrmann, K., Mertens, M., Kertzscher, U., Kuebler, W.M., Affeld, K.	10.1016/j.jbiomech.2009.11.025	Journal of Biomechanics
EXCL335	Theoretical perspectives on central chemosensitivity: CO2/H+-sensitive neurons in the locus coeruleus	Quintero, M.C.	2017	Quintero, M.C., Putnam, R.W., Cordovez, J.M.	10.1371/journal.pcbi.1005853	PLoS Computational Biology
EXCL336	Tidal volume, cardiac output and functional residual capacity determine end-tidal CO2 transient during standing up in humans	Gisolf, J.	2004	Gisolf, J., Wilders, R., Immink, R.V., van.Lieshout, J.J., Karemaker, J.M.	10.1113/jphysiol.2003.056895	Journal of Physiology
EXCL337	Time dependence of recruitment and derecruitment in the lung: A theoretical model	Bates, J.H.T.	2002	Bates, J.H.T., Irvin, C.G.	10.1152/japplphysiol.01274.2001	Journal of Applied Physiology
EXCL338	Time-constant histograms from the forced expired volume signal	Pimmel, R.L.	1981	Pimmel, R.L., Miller.III, T.K., Fouke, J.M., Eyles, J.G.	10.1152/jappl.1981.51.6.1581	Journal of Applied Physiology Respiratory Environmental and Exercise Physiology
EXCL339	Toward the modeling of mucus draining from human lung: Role of airways deformation on air-mucus interaction	Mauroy, B.	2015	Mauroy, B., Flaud, P., Pelca, D., Fausser, C., Merckx, J., Mitchell, B.R.	10.3389/fphys.2015.00214	Frontiers in Physiology
EXCL340	Towards a comprehensive computational model for the respiratory system	Wall, W.A.	2010	Wall, W.A., Wiechert, L., Comerford, A., Rausch, S.	10.1002/cnm.1378	International Journal for Numerical Methods in Biomedical Engineering
EXCL341	Tracking respiratory mechanics around natural breathing rates via variable ventilation	Bou.Jawde, S.	2020	Bou.Jawde, S., Walkey, A.J., Majumdar, A., O'Connor, G.T., Smith, B.J., Bates, J.H.T., Lutchen, K.R., Suki, B.	10.1038/s41598-020-63663-8	Scientific reports
EXCL342	Transients in Carbon Dioxide Stores	Longobardo, G.S.	1967	Longobardo, G.S., Cherniack, N.S., Staw, I.	10.1109/TBME.1967.4502497	IEEE Transactions on Biomedical Engineering
EXCL343	Transition from acute to chronic hypercapnia in patients with periodic breathing: predictions from a computer model	Norman, R.G.	2006	Norman, R.G., Goldring, R.M., Clain, J.M., Oppenheimer, B.W., Charney, A.N., Rapoport, D.M., Berger, K.I.	10.1152/japplphysiol.00502.2005	Journal of Applied Physiology
EXCL344	Transport abnormalities from single-breath dynamics of Ar, CO2 and O2	Saidel, G.M.	1986	Saidel, G.M., Lin, J.-S.	10.1016/0034-5687(86)90119-2	Respiration Physiology
EXCL345	Validation of a volumeless breath-by-breath method for measurement of respiratory quotient	HOFFMAN, G.M.	1993	HOFFMAN, G.M., TORRES, A., FORSTER, H.V.	10.1152/jappl.1993.75.4.1903	Journal of Applied Physiology
EXCL346	Validation of airway resistance models for predicting pressure loss through anatomically realistic conducting airway replicas of adults and children	Borojeni, A.A.T.	2015	Borojeni, A.A.T., Noga, M.L., Martin, A.R., Finlay, W.H.	10.1016/j.jbiomech.2015.03.035	Journal of Biomechanics
EXCL347	Ventilation perfusion ratio obtained by a noninvasive frequency response technique	Zwart, A.	1976	Zwart, A., Seagrave, R.C., Van.Dieren, A.	10.1152/jappl.1976.41.3.419	Journal of Applied Physiology
EXCL348	Ventilation strategies for front of neck airway rescue: an in silico study	Laviola, M.	2021	Laviola, M., Niklas, C., Das, A., Bates, D.G., Hardman, J.G.	10.1016/j.bja.2021.01.030	British Journal of Anaesthesia
EXCL349	Ventilation-perfusion inhomogeneity increases gas uptake in anesthesia: Computer modeling of gas exchange	Peyton, P.J.	2001	Peyton, P.J., Robinson, G.J.B., Thompson, B.	10.1152/jappl.2001.91.1.10	Journal of Applied Physiology
EXCL350	Ventilation-perfusion inhomogeneity increases gas uptake: Theoretical modeling of gas exchange	Peyton, P.J.	2001	Peyton, P.J., Robinson, G.J.B., Thompson, B.	10.1152/jappl.2001.91.1.3	Journal of Applied Physiology
EXCL351	Ventilatory dynamics during transient arousal from NREM sleep: Implications for respiratory control stability	Khoo, M.C.K.	1996	Khoo, M.C.K., Koh, S.S.W., Shin, J.J.W., Westbrook, P.R., Berry, R.B.	10.1152/jappl.1996.80.5.1475	Journal of Applied Physiology
EXCL352	Ventilatory oscillations in healthy humans at exercise in hypoxia: A mathematical model	Hermand, E.	2016	Hermand, E., Lhuissier, F., Richalet, J.-P.	10.1111/apha.12712	Acta Physiologica
EXCL353	Ventilatory support: A dynamical systems approach	Thibault, S.	2002	Thibault, S., Heyer, L., Benchetrit, G., Baconnier, P.	10.1023/A:1022616701863	Acta Biotheoretica
EXCL354	Virtual patient framework for the testing of mechanical ventilation airway pressure and flow settings protocol	Ang, C.Y.S.	2022	Ang, C.Y.S., Lee, J.W.W., Chiew, Y.S., Wang, X., Tan, C.P., Cove, M.E., Nor, M.B.M., Zhou, C., Desaive, T., Chase, J.G.	10.1016/j.cmpb.2022.107146	Computer Methods and Programs in Biomedicine
EXCL355	What links ventilator driving pressure with survival in the acute respiratory distress syndrome? A computational study	Das, A.	2019	Das, A., Camporota, L., Hardman, J.G., Bates, D.G.	10.1186/s12931-019-0990-5	Respiratory Research
EXCL356	Why hyperoxia matters during acute anemia	Lauscher, P.	2013	Lauscher, P., Mirakaj, V., Koenig, K., Meier, J.	PMID: 23419335	Minerva Anestesiologica
EXCL357	Working characteristics of a mechanical insufflation-exsufflation device	Shi, Y.	2014	Shi, Y., Ren, S., Cai, M., Xu, W.	10.1155/2014/830361	Mathematical Problems in Engineering
EXCL358	Working characteristics of a new ventilator with automatic secretion clearance function	Shi, Y.	2015	Shi, Y., Niu, J.L., Cao, Z.X., Cai, M.L., Zhu, J.	10.1007/s11431-015-5820-5	Science China Technological Sciences
