# Supplementary material for: Computational physiological models for individualised mechanical ventilation: a systematic literature review focussing on quality, availability, and clinical readiness
Source: Crit Care. 2023 Jul 6;27:268. doi: 10.1186/s13054-023-04549-9 (PMC10327331; doi:10.1186/s13054-023-04549-9)
Supplement: Supplementary file 6 — Additional file 6: Extracted data. [file 13054_2023_4549_MOESM6_ESM.xlsx]

## Sheet: Bibliographical information
Citation ID	ID	Title	First author	Year	Authors	DOI	Journal
2206749	1	Determination of volume-dependent respiratory system mechanics in mechanically ventilated patients using the new SLICE method	Guttmann	1994	Guttmann J., Eberhard L., Fabry B., Zappe D., Bernhard H., Lichtwarck-Aschoff M., Adolph M., Wolff G.	10.3233/THC-1994-2302	Technology and Health Care
2206752	2	Determining the appropriate model complexity for patient-specific advice on mechanical ventilation	Rees	2017	Rees S.E., Karbing D.S.	10.1515/bmt-2016-0061	Biomedizinische Technik
2206754	3	Virtual patients for mechanical ventilation in the intensive care unit	Zhou	2021	Zhou C., Chase J.G., Knopp J., Sun Q., Tawhai M., Möller K., Heines S.J., Bergmans D.C., Shaw G.M., Desaive T.	10.1016/j.cmpb.2020.105912	Computer Methods and Programs in Biomedicine
2206756	4	Stochastic integrated model-based protocol for volume-controlled ventilation setting	Lee	2022	Lee J.W.W., Chiew Y.S., Wang X., Mat Nor M.B., Chase J.G., Desaive T.	10.1186/s12938-022-00981-0	BioMedical Engineering Online
2206758	5	Model-based patient matching for in-parallel pressure-controlled ventilation	Wong	2022	Wong J.W., Chiew Y.S., Desaive T., Chase J.G.	10.1186/s12938-022-00983-y	BioMedical Engineering Online
2206760	6	Prediction and estimation of pulmonary response and elastance evolution for volume-controlled and pressure-controlled ventilation	Sun	2022	Sun Q., Chase J.G., Zhou C., Tawhai M.H., Knopp J.L., Möller K., Heines S.J., Bergmans D.C., Shaw G.M.	10.1016/j.bspc.2021.103367	Biomedical Signal Processing and Control
2206763	7	Over-distension prediction via hysteresis loop analysis and patient-specific basis functions in a virtual patient model	Sun	2022	Sun Q., Chase J.G., Zhou C., Tawhai M.H., Knopp J.L., Möller K., Shaw G.M.	10.1016/j.compbiomed.2021.105022	Computers in Biology and Medicine
2206765	8	Protocol conception for safe selection of mechanical ventilation settings for respiratory failure Patients	Lee	2022	Lee, J. W. W., Chiew, Y. S., Wang, X., Tan, C. P., Mat Nor, M. B., Cove, M. E., Damanhuri, N. S., Chase, J. G.	10.1016/j.cmpb.2021.106577	Computer Methods and Programs in Biomedicine
2206767	9	Quantifying neonatal patient effort using non-invasive model-based methods	Kim	2022	Kim K.T., Knopp J., Dixon B., Chase J.G.	10.1007/s11517-021-02491-y	Medical and Biological Engineering and Computing
2206769	10	Bedside monitoring of lung volume available for gas exchange	Tran	2021	Tran M.C., Crockett D.C., Cronin J.N., Borges J.B., Hedenstierna G., Larsson A., Farmery A.D., Formenti F.	10.1186/s40635-020-00364-6	Intensive Care Medicine Experimental
2206772	11	A Damaged-Informed Lung Ventilator Model for Ventilator Waveforms	Agrawal	2021	Agrawal D.K., Smith B.J., Sottile P.D., Albers D.J.	10.3389/fphys.2021.724046	Frontiers in Physiology
2206774	12	Model-based estimation of negative inspiratory driving pressure in patients receiving invasive NAVA mechanical ventilation	Knopp	2021	Knopp J.L., Chase J.G., Kim K.T., Shaw G.M.	10.1016/j.cmpb.2021.106300	Computer Methods and Programs in Biomedicine
2206776	13	Quantifying patient spontaneous breathing effort using model-based methods	Kim	2021	Kim K.T., Knopp J., Chase J.G.	10.1016/j.bspc.2021.102809	Biomedical Signal Processing and Control
2206780	14	A physiology-based mathematical model for the selection of appropriate ventilator controls for lung and diaphragm protection	Zhang	2021	Zhang B., Ratano D., Brochard L.J., Georgopoulos D., Duffin J., Long M., Schepens T., Telias I., Slutsky A.S., Goligher E.C., Chan T.C.Y.	10.1007/s10877-020-00479-x	Journal of Clinical Monitoring and Computing
2206782	15	Prediction of lung mechanics throughout recruitment maneuvers in pressure-controlled ventilation	Morton	2020	Morton S.E., Knopp J.L., Tawhai M.H., Docherty P., Heines S.J., Bergmans D.C., Möller K., Chase J.G.	10.1016/j.cmpb.2020.105696	Computer Methods and Programs in Biomedicine
2206787	16	Modeling Lung Derecruitment in VILI Due to Fluid-Occlusion: The Role of Emergent Behavior	Mori	2020	Mori V., Smith B.J., Suki B., Bates J.H.T.	10.3389/fphys.2020.542744	Frontiers in Physiology
2206789	17	Intensive Care Weaning (iCareWean) protocol on weaning from mechanical ventilation: a single-blinded multicentre randomised control trial comparing an open-loop decision support system and routine care, in the general intensive care unit	Vizcaychipi	2020	Vizcaychipi M.P., Martins L., White J.R., Karbing D.S., Gupta A., Singh S., Osman L., Moreno-Cuesta J., Rees S.	10.1136/bmjopen-2020-042145	BMJ open
2206793	18	Peep/fio2 ardsnet scale grouping of a single ventilator for two patients: Modeling tidal volume response	Kheyfets	2020	Kheyfets V.O., Lammers S.R., Wagner J., Bartels K., Piccoli J., Smith B.J.	10.4187/respcare.07931	Respiratory Care
2206794	19	Parameter updating of a patient-specific lung mechanics model for optimising mechanical ventilation	Sun	2020	Sun Q., Zhou C., Chase J.G.	10.1016/j.bspc.2020.102003	Biomedical Signal Processing and Control
2206799	20	Model-based PEEP titration versus standard practice in mechanical ventilation: A randomised controlled trial	Kim	2020	Kim K.T., Morton S., Howe S., Chiew Y.S., Knopp J.L., Docherty P., Pretty C., Desaive T., Benyo B., Szlavecz A., Moeller K., Shaw G.M., Chase J.G.	10.1186/s13063-019-4035-7	Trials
2206801	21	Patient asynchrony modelling during controlled mechanical ventilation therapy	Arunachalam	2020	Arunachalam G.R., Chiew Y.S., Tan C.P., Ralib A.M., Nor M.B.M.	10.1016/j.cmpb.2019.105103	Computer Methods and Programs in Biomedicine
2206803	22	Using injury cost functions from a predictive single-compartment model to assess the severity of mechanical ventilator-induced lung injuries	Mellenthin	2019	Mellenthin M.M., Seong S.A., Roy G.S., Bartolák-Suki E., Hamlington K.L., Bates J.H.T., Smith B.J.	10.1152/japplphysiol.00770.2018	Journal of Applied Physiology
2206810	23	Evaluation of model-based methods in estimating respiratory mechanics in the presence of variable patient effort	Redmond	2019	Redmond D.P., Chiew Y.S., Major V., Chase J.G.	10.1016/j.cmpb.2016.09.011	Computer Methods and Programs in Biomedicine
2206822	24	On the feasibility of automated mechanical ventilation control through EIT	Tregidgo	2018	Tregidgo H.F.J., Crabb M.G., Hazel A.L., Lionheart W.R.B.	10.1109/TBME.2018.2798812	IEEE Transactions on Biomedical Engineering
2206824	25	A virtual patient model for mechanical ventilation	Morton	2018	Morton S.E., Dickson J., Chase J.G., Docherty P., Desaive T., Howe S.L., Shaw G.M., Tawhai M.	10.1016/j.cmpb.2018.08.004	Computer Methods and Programs in Biomedicine
2206829	26	An object-oriented computational model to study cardiopulmonary hemodynamic interactions in humans	Ngo	2018	Ngo C., Dahlmanns S., Vollmer T., Misgeld B., Leonhardt S.	10.1016/j.cmpb.2018.03.008	Computer Methods and Programs in Biomedicine
2206831	27	Modulation–demodulation hypothesis of periodic breathing in human respiration	Pal	2018	Pal T., Dutta P.K., Maka S.	10.1016/j.resp.2018.03.005	Respiratory Physiology and Neurobiology
2206833	28	Alveolar Tidal recruitment/derecruitment and Overdistension During Four Levels of End-Expiratory Pressure with Protective Tidal Volume During Anesthesia in a Murine Lung-Healthy Model	Soares	2018	Soares J.H.N., Carvalho A.R., Bergamini B.C., Gress M.A.K., Jandre F.C., Zin W.A., Giannella-Neto A.	10.1007/s00408-018-0096-8	Lung
2206835	29	Influence of bronchial diameter change on the airflow dynamics based on a pressure-controlled ventilation system	Ren	2018	Ren S., Cai M., Shi Y., Xu W., Zhang X.D.	10.1002/cnm.2929	International Journal for Numerical Methods in Biomedical Engineering
2206843	30	Modelling mixing within the dead space of the lung improves predictions of functional residual capacity	Harrison	2017	Harrison C., Phan P.A., Zhang C., Geer D., Farmery A., Payne S.	10.1016/j.resp.2017.03.006	Respiratory Physiology and Neurobiology
2206845	31	Coupling of EIT with computational lung modeling for predicting patient-specific ventilatory responses	Roth	2017	Roth C.J., Becher T., Frerichs I., Weiler N., Wall W.A.	10.1152/japplphysiol.00236.2016	Journal of Applied Physiology
2206847	32	Differences in respiratory mechanics estimation with respect to manoeuvres and mathematical models	Kretschmer	2017	Kretschmer J., Bibiano C., Laufer B., Docherty P.D., Chiew Y.S., Redmond D., Chase J.G., Möller K.	10.1088/2057-1976/aa5a31	Biomedical Physics and Engineering Express
2206849	33	Extrapolation of a non-linear autoregressive model of pulmonary mechanics	Langdon	2017	Langdon R., Docherty P.D., Chiew Y.S., Chase J.G.	10.1016/j.mbs.2016.08.001	Mathematical Biosciences
2206853	34	Reduced-Dimension Modeling Approach for Simulating Recruitment/De-recruitment Dynamics in the Lung	Ryans	2016	Ryans J., Fujioka H., Halpern D., Gaver D.P.	10.1007/s10439-016-1672-9	Annals of Biomedical Engineering
2206855	35	Predicting ventilator-induced lung injury using a lung injury cost function	Hamlington	2016	Hamlington K.L., Smith B.J., Allen G.B., Bates J.H.T.	10.1152/japplphysiol.00096.2016	Journal of Applied Physiology
2206857	36	Noninvasive estimation of respiratory mechanics in spontaneously breathing ventilated patients: A constrained optimization approach	Vicario	2016	Vicario F., Albanese A., Karamolegkos N., Wang D., Seiver A., Chbat N.W.	10.1109/TBME.2015.2470641	IEEE Transactions on Biomedical Engineering
2206863	37	On the practical identifiability of a two-parameter model of pulmonary gas exchange	Riedlinger	2015	Riedlinger A., Kretschmer J., Möller K.	10.1186/s12938-015-0077-6	BioMedical Engineering Online
2206864	38	A mathematical model approach quantifying patients' response to changes in mechanical ventilation: Evaluation in volume support	Larraza	2015	Larraza S., Dey N., Karbing D.S., Jensen J.B., Nygaard M., Winding R., Rees S.E.	10.1016/j.medengphy.2014.12.006	Medical Engineering and Physics
2206867	39	Predicting the response of the injured lung to the mechanical breath profile	Smith	2015	Smith B.J., Lundblad L.K.A., Kollisch-Singule M., Satalin J., Nieman G., Habashi N., Bates J.H.T.	10.1152/japplphysiol.00902.2014	Journal of Applied Physiology
2206871	40	Derivation of recruitment function from the pressure-volume curve in an acute lung injury model	Uzawa	2015	Uzawa Y., Otsuji M., Nakazawa K., Fan W., Yamada Y.	10.1016/j.resp.2014.09.008	Respiratory Physiology and Neurobiology
2206873	41	The Clinical Utilisation of Respiratory Elastance Software (CURE Soft): A bedside software for real-time respiratory mechanics monitoring and mechanical ventilation management	Szlavecz	2014	Szlavecz A., Chiew Y.S., Redmond D., Beatson A., Glassenbury D., Corbett S., Major V., Pretty C., Shaw G.M., Benyo B., Desaive T., Chase J.G.	10.1186/1475-925X-13-140	BioMedical Engineering Online
2206875	42	A micromechanical model for estimating alveolar wall strain in mechanically ventilated edematous lungs	Chen	2014	Chen Z.-L., Chen Y.-Z., Hu Z.-Y.	10.1152/japplphysiol.00072.2014	Journal of Applied Physiology
2206878	43	A mathematical model for carbon dioxide elimination: An insight for tuning mechanical ventilation	Pomprapa	2014	Pomprapa A., Schwaiberger D., Lachmann B., Leonhardt S.	10.1007/s00421-013-2754-0	European Journal of Applied Physiology
2206880	44	Model-based setting of inspiratory pressure and respiratory rate in pressure-controlled ventilation	Schranz	2014	Schranz C., Becher T., Schädler D., Weiler N., Möller K.	10.1088/0967-3334/35/3/383	Physiological Measurement
2206884	45	A minimal algorithm for a minimal recruitment model-model estimation of alveoli opening pressure of an acute respiratory distress syndrome (ARDS) lung	Redmond	2014	Redmond D., Chiew Y.S., Van Drunen E., Shaw G.M., Chase J.G.	10.1016/j.bspc.2014.05.006	Biomedical Signal Processing and Control
2206886	46	Simulating physiological interactions in a hybrid system of mathematical models	Kretschmer	2014	Kretschmer J., Haunsberger T., Drost E., Koch E., Möller K.	10.1007/s10877-013-9502-1	Journal of Clinical Monitoring and Computing
2206888	47	Evaluation of a computer program for non-invasive determination of pulmonary shunt and ventilation-perfusion mismatch	Lockwood	2014	Lockwood G.G., Fung N.L.S., Jones J.G.	10.1007/s10877-014-9554-x	Journal of Clinical Monitoring and Computing
2206890	48	A patient-specific airway branching model for mechanically ventilated patients	Damanhuri	2014	Damanhuri N.S., Docherty P.D., Chiew Y.S., Van Drunen E.J., Desaive T., Chase J.G.	10.1155/2014/645732	Computational and Mathematical Methods in Medicine
2206892	49	Efficient computation of interacting model systems	Kretschmer	2013	Kretschmer J., Schranz C., Knöbel C., Wingender J., Koch E., Möller K.	10.1016/j.jbi.2013.01.004	Journal of Biomedical Informatics
2206894	50	Volume-independent elastance: A useful parameter for open-lung positive end-expiratory pressure adjustment	Carvalho	2013	Carvalho A.R., Bergamini B.C., Carvalho N.S., Cagido V.R., Neto A.C., Jandre F.C., Zin W.A., Giannella-Neto A.	10.1213/ANE.0b013e31824a95ca	Anesthesia and Analgesia
2206897	51	Structural identifiability and practical applicability of an alveolar recruitment model for ARDS patients	Schranz	2012	Schranz C., Docherty P.D., Chiew Y.S., Chase J.G., Möller K.	10.1109/TBME.2012.2216526	IEEE Transactions on Biomedical Engineering
2206898	52	Iterative integral parameter identification of a respiratory mechanics model	Schranz	2012	Schranz C., Docherty P.D., Chiew Y.S., Möller K., Chase J.G.	10.1186/1475-925X-11-38	BioMedical Engineering Online
2206900	53	Protective ventilation in experimental acute respiratory distress syndrome after ventilator-induced lung injury: A randomized controlled trial	Uttman	2012	Uttman L., Bitzén U., De Robertis E., Enoksson J., Johansson L., Jonson B.	10.1093/bja/aes230	British Journal of Anaesthesia
2206903	54	A model-based decision support system for critiquing mechanical ventilation treatments	Tehrani	2012	Tehrani F.T., Abbasi S.	10.1007/s10877-012-9362-0	Journal of Clinical Monitoring and Computing
2206904	55	Hierarchical parameter identification in models of respiratory mechanics	Schranz	2011	Schranz C., Knöbel C., Kretschmer J., Zhao Z., Möller K.	10.1109/TBME.2011.2166398	IEEE Transactions on Biomedical Engineering
2206907	56	Pressure- and work-limited neuroadaptive control for mechanical ventilation of critical care patients	Volyanskyy	2011	Volyanskyy K.Y., Haddad W.M., Bailey J.M.	10.1109/TNN.2011.2109963	IEEE Transactions on Neural Networks
2206909	57	Minimal model quantification of pulmonary gas exchange in intensive care patients	Karbing	2011	Karbing D.S., Kjærgaard S., Andreassen S., Espersen K., Rees S.E.	10.1016/j.medengphy.2010.10.007	Medical Engineering and Physics
2206911	58	Dynamic functional residual capacity can be estimated using a stress-strain approach	Sundaresan	2011	Sundaresan A., Geoffrey Chase J., Hann C.E., Shaw G.M.	10.1016/j.cmpb.2010.05.005	Computer Methods and Programs in Biomedicine
2206915	59	Reproduction of inert gas and oxygenation data: A comparison of the MIGET and a simple model of pulmonary gas exchange	Rees	2010	Rees S.E., Kjærgaard S., Andreassen S., Hedenstierna G.	10.1007/s00134-010-1981-7	Intensive Care Medicine
2206922	60	Intelligent model-based advisory system for the management of ventilated intensive care patients: Hybrid blood gas patient model	Wang	2010	Wang A., Mahfouf M., Mills G.H., Panoutsos G., Linkens D.A., Goode K., Kwok H.F., Denaï M.	10.1016/j.cmpb.2009.09.011	Computer Methods and Programs in Biomedicine
2206924	61	Estimating intratidal nonlinearity of respiratory system mechanics: a model study using the enhanced gliding-SLICE method.	Schumann	2009	Schumann S., Burcza B., Haberthür C., Lichtwarck-Aschoff M., Guttmann J.	10.1088/0967-3334/30/12/004	Physiological measurement
2206926	62	A computer model of the artificially ventilated human respiratory system in adult intensive care	Wilson	2009	Wilson A.J., Murphy C.M., Brook B.S., Breen D., Miles A.W., Tilley D.G.	10.1016/j.medengphy.2009.07.009	Medical Engineering and Physics
2206928	63	A minimal model of lung mechanics and model-based markers for optimizing ventilator treatment in ARDS patients	Sundaresan	2009	Sundaresan A., Yuta T., Hann C.E., Geoffrey Chase J., Shaw G.M.	10.1016/j.cmpb.2009.02.008	Computer Methods and Programs in Biomedicine
2206932	64	Validation and application of a high-fidelity, computational model of acute respiratory distress syndrome to the examination of the indices of oxygenation at constant lung-state	McCahon	2008	McCahon R.A., Columb M.O., Mahajan R.P., Hardman J.G.	10.1093/bja/aen181	British Journal of Anaesthesia
2206933	65	AUTOPILOT-BT: A system for knowledge and model based mechanical ventilation	Lozano	2008	Lozano S., Möller K., Brendle A., Gottlieb D., Schumann S., Stahl C.A., Guttmann J.	10.3233/thc-2008-16101	Technology and Health Care
2206934	66	Computer simulation allows goal-oriented mechanical ventilation in acute respiratory distress syndrome	Uttman	2007	Uttman L., Ögren H., Niklason L., Drefeldt B., Jonson B.	10.1186/cc5719	Critical Care
2206936	67	Using physiological models and decision theory for selecting appropriate ventilator settings	Rees	2006	Rees S.E., Allerød C., Murley D., Zhao Y., Smith B.W., Kjærgaard S., Thorgaard P., Andreassen S.	10.1007/s10877-006-9049-5	Journal of Clinical Monitoring and Computing
2206937	68	Reproduction of MIGET retention and excretion data using a simple mathematical model of gas exchange in lung damage caused by oleic acid infusion	Rees	2006	Rees S.E., Kjærgaard S., Andreassen S., Hedenstierna G.	10.1152/japplphysiol.01481.2005	Journal of Applied Physiology
2206939	69	Validation of a two-compartment model of ventilation/perfusion distribution	Loeppky	2006	Loeppky J.A., Caprihan A., Altobelli S.A., Icenogle M.V., Scotto P., Vidal Melo M.F.	10.1016/j.resp.2005.06.002	Respiratory Physiology and Neurobiology
2206941	70	Modeling of chemical control of human respiratory system	Sokhanvar	2005	Sokhanvar S., Dargahi J., Packirisamy M., Esmailzadeh E.	ISSN-09592989	Bio-Medical Materials and Engineering
2206945	71	Effects of viscoelasticity on volume distribution in a two-compartmental model of normal and sick lungs	Antonaglia	2005	Antonaglia V., Torelli L., Zin W.A., Gullo A.	10.1088/0967-3334/26/1/002	Physiological Measurement
2206947	72	Identification of a non-linear model as a new method to detect expiratory airflow limitation in mechanically ventilated patients	Khirani	2004	Khirani S., Biot L., Lavagne P., Duguet A., Similowski T., Baconnier P.	10.1023/B:ACBI.0000046596.43503.36	Acta Biotheoretica
2206948	73	SIVA: a hybrid knowledge-and-model-based advisory system for intensive care ventilators	Kwok	2004	Kwok H.-F., Linkens D.A., Mahfouf M., Mills G.H.	10.1109/TITB.2004.826717	IEEE Transactions on Information Technology in Biomedicine
2206949	74	A Closed-Loop Mechanical Ventilation Controller with Explicit Objective Functions	Jandre	2004	Jandre F.C., Pino A.V., Lacorte I., Neves J.H.S., Giannella-Neto A.	10.1109/TBME.2004.826678	IEEE Transactions on Biomedical Engineering
2206952	75	Non-invasive estimation of shunt and ventilation-perfusion mismatch	Kjaergaard	2003	Kjaergaard S., Rees S., Malczynski J., Nielsen J.A., Thorgaard P., Toft E., Andreassen S.	10.1007/s00134-003-1708-0	Intensive Care Medicine
2206953	76	Nonlinear and frequency-dependent mechanical behavior of the mouse respiratory system	Moriya	2003	Moriya H.T., Moraes C.T.B., Bates J.H.T.	10.1114/1.1553453	Annals of Biomedical Engineering
2206954	77	Effects of positive end-expiratory pressure increments can be predicted by computer simulation based on a physiological profile in acute respiratory failure	Uttman	2003	Uttman L., Beydon L., Jonson B.	10.1007/s00134-002-1620-z	Intensive Care Medicine
2206955	78	Computer-aided ventilator resetting is feasible on the basis of a physiological profile	Uttman	2002	Uttman L., Jonson B.	10.1034/j.1399-6576.2002.460311.x	Acta Anaesthesiologica Scandinavica
2206958	79	Role of the mechanical properties of tracheobronchial airways in determining the respiratory resistance time course	Avanzolini	2001	Avanzolini G., Barbini P., Bernardi F., Cevenini G., Gnudi G.	10.1114/1.1380418	Annals of Biomedical Engineering
2206959	80	Analysis of the mechanisms of expiratory asynchrony in pressure support ventilation: A mathematical approach	Yamada	2000	Yamada Y., Du H.-L.	10.1152/jappl.2000.88.6.2143	Journal of Applied Physiology
2206960	81	A physiology simulator: Validation of its respiratory components and its ability to predict the patient's response to changes in mechanical ventilation	Hardman	1998	Hardman J.G., Bedforth N.M., Ahmed A.B., Mahajan R.P., Aitkenhead A.R.	10.1093/bja/81.3.327	British Journal of Anaesthesia
2206962	82	A comprehensive simulator of the human respiratory system: Validation with experimental and simulated data	Chiari	1997	Chiari L., Avanzolini G., Ursino M.	10.1007/BF02684134	Annals of Biomedical Engineering
2206963	83	VentSim: a simulation model of cardiopulmonary physiology.	Rutledge	1994	Rutledge G.W.	ISSN-01954210	Proceedings / the ... Annual Symposium on Computer Application [sic] in Medical Care. Symposium on Computer Applications in Medical Care
2206964	84	Dynamic selection of models for a ventilator-management advisor.	Rutledge	1993	Rutledge G.W.	ISSN-01954210	Proceedings / the ... Annual Symposium on Computer Application [sic] in Medical Care. Symposium on Computer Applications in Medical Care
2206965	85	The design and implementation of a ventilator-management advisor	Rutledge	1993	Rutledge G.W., Thomsen G.E., Farr B.R., Tovar M.A., Polaschek J.X., Beinlich I.A., Sheiner L.B., Fagan L.M.	10.1016/0933-3657(93)90006-O	Artificial Intelligence In Medicine
2206969	86	Maneuver-free determination of compliance and resistance in ventilated ARDS patients	Guttmann	1992	Guttmann J., Eberhard L., Wolff G., Bertschmann W., Zeravik J., Adolph M.	10.1378/chest.102.4.1235	Chest
2206971	87	Intrinsic PEEP monitored in the ventilated ARDS patient with a mathematical method	Eberhard	1992	Eberhard L., Guttmann J., Wolff G., Bertschmann W., Minzer A., Kohl - H.J., Zeravik J., Adolph M., Eckart J.	10.1152/jappl.1992.73.2.479	Journal of Applied Physiology
2206972	88	Estimating lung mechanics of dogs with unilateral lung injury	Chapman	1989	Chapman F.W., Newell J.C.	10.1109/10.18746	IEEE Transactions on Biomedical Engineering
2206973	89	Determinants and limits of pressure-preset ventilation: A mathematical model of pressure control	Marini	1989	Marini J.J., Crooke III P.S., Truwit J.D.	10.1152/jappl.1989.67.3.1081	Journal of Applied Physiology
2206975	90	Cardiorespiratory simulation for the evaluation of recovery following coronary artery bypass surgery	Farrell	1981	Farrell E.J., Siegel J.H.	10.1016/0010-4825(81)90001-9	Computers in Biology and Medicine
2206976	91	An evaluation of the clinical potential of a comprehensive model of human respiration in artificially ventilated patients	Hinds	1980	Hinds C.J., Ingram D., Adams L., Cole P.V., Dickinson C.J., Kay J., Krapez J.R., Williams J.	10.1042/cs0580083	Clinical Science
2206978	92	Alveolar Tissue Fiber and Surfactant Effects on Lung Mechanics - Model Development and Validation on ARDS and IPF Patients	Yuan	2021	Yuan J., Chiofolo C.M., Czerwin B.J., Karamolegkos N., Chbat N.W.	10.1109/OJEMB.2021.3053841	IEEE Open Journal of Engineering in Medicine and Biology
2206980	93	Design, Control, Modeling, and Simulation of Mechanical Ventilator for Respiratory Support	Tran	2021	Tran A.S., Thinh Ngo H.Q., Dong V.K., Vo A.H.	10.1155/2021/2499804	Mathematical Problems in Engineering
2206982	94	Predictive Virtual Patient Modelling of Mechanical Ventilation: Impact of Recruitment Function	Morton	2019	Morton S.E., Knopp J.L., Chase J.G., Möller K., Docherty P., Shaw G.M., Tawhai M.	10.1007/s10439-019-02253-w	Annals of Biomedical Engineering
2206984	95	Patient-specific optimization of mechanical ventilation for patients with acute respiratory distress syndrome using quasi-static pulmonary P-V data	Nabian	2018	Nabian M., Narusawa U.	10.1016/j.imu.2018.06.003	Informatics in Medicine Unlocked
2206987	96	Model based prediction of plateau pressure in mechanically ventilated patients	Kretschmer	2017	Kretschmer J., Patel A., Docherty P.D., Laufer B., Möller K.	10.1515/cdbme-2017-0062	Current Directions in Biomedical Engineering
2206989	97	Physiological closed-loop control of mechanical ventilation and extracorporeal membrane oxygenation	Brendle	2017	Brendle C., Mülders T., Kühn J., Janisch T., Kopp R., Rossaint R., Stollenwerk A., Kowalewski S., Misgeld B., Leonhardt S., Walter M.	10.1515/bmt-2016-0077	Biomedizinische Technik
2206990	98	Optimization techniques in respiratory control system models	Serna	2016	Serna L.Y., Mañanas M.Á., Marín J., Hernández A.M., Benito S.	10.1016/j.asoc.2016.07.033	Applied Soft Computing Journal
2206991	99	Inspiratory and expiratory elastance in a non-linear autoregressive model of pulmonary mechanics	Langdon	2016	Langdon R., Docherty P.D., Möller K.	10.1515/cdbme-2016-0138	Current Directions in Biomedical Engineering
2206992	100	Novel Modeling of Work of Breathing for Its Optimization during Increased Respiratory Efforts	Serna Higuita	2016	Serna Higuita L.Y., Mananas M.A., Mauricio A., Marina Sanchez J., Benito S.	10.1109/JSYST.2014.2323114	IEEE Systems Journal
2206993	101	Analysis of the method for ventilation heterogeneity assessment using the Otis model and forced oscillations	Glapi?ski	2015	Glapiński J., Mroczka J., Polak A.G.	10.1016/j.cmpb.2015.08.017	Computer Methods and Programs in Biomedicine
2206994	102	Variable Ventilation as a Diagnostic Tool for the Injured Lung	Smith	2015	Smith B.J., Bates J.H.T.	10.1109/TBME.2014.2315964	IEEE Transactions on Biomedical Engineering
2206997	103	Monitoring of intratidal lung mechanics: a Graphical User Interface for a model-based decision support system for PEEP-titration in mechanical ventilation	Buehler	2014	Buehler S., Lozano-Zahonero S., Schumann S., Guttmann J.	10.1007/s10877-014-9562-x	Journal of Clinical Monitoring and Computing
2206999	104	Assessing the progression of ventilator-induced lung injury in mice	Smith	2013	Smith B.J., Bates J.H.T.	10.1109/TBME.2013.2267151	IEEE Transactions on Biomedical Engineering
2207000	105	Optimal determination of respiratory airflow patterns using a nonlinear multicompartment model for a lung mechanics system	Li	2012	Li H., Haddad W.M.	10.1155/2012/165946	Computational and Mathematical Methods in Medicine
2207003	106	Mathematical Models of Passive, Pressure-Controlled Ventilation with Different Resistance Assumptions	Crooke	2003	Crooke P.S., Hota S., Marini J.J., Hotchkiss J.R.	10.1016/S0895-7177(03)90021-5	Mathematical and Computer Modelling
2207004	107	Evaluation of a method for assessing respiratory mechanics during noninvasive ventilation	Navajas	2000	Navajas D., Alcaraz J., Peslin R., Roca J., Farre R.	10.1034/j.1399-3003.2000.16d23.x	European Respiratory Journal
2207005	108	Predicting patients' responses to changes in mechanical ventilation: A comparison between physicians and a physiological simulator	Bedforth	1999	Bedforth N.M., Hardman J.G.	10.1007/s001340050961	Intensive Care Medicine
2207006	109	A mathematical model for carbon dioxide exchange during mechanical ventilation with Tracheal Gas Insufflation (TGI)	Crooke	1999	Crooke P.S., Hota S., Marini J.J., Hotchkiss J.R.	10.1016/S0895-7177(99)00054-0	Mathematical and Computer Modelling
2207007	110	Automated system for detailed measurement of respiratory mechanics	Green	1996	Green M.D.	10.1007/BF02025312	Journal of Clinical Monitoring
2207008	111	Development and testing of a PC-based system with menu-driven software for evaluating lung function in ICU patients	Davison	1992	Davison B., Gumowitz J., Ingenito E.	10.1016/0010-4825(92)90041-K	Computers in Biology and Medicine
2207009	112	Lung function analysis and optimization during artificial ventilation. A personal computer-based system	Rudowski	1990	Rudowski R., Skrȩta L., Baehrendtz S., Bokliden A., Matell G.	10.1016/0169-2607(90)90029-9	Computer Methods and Programs in Biomedicine
2207010	113	A mathematical model of the biomechanics of respiration during artificial ventilation of the lungs	Pinski	1990	Pinskiǐ I.F., Pel'ts A.M., Titov A.D., Vetkin A.N.	10.1007/BF00557935	Meditsinskaya Tekhnika
2207013	114	Computer simulation to predict patient responses to alterations in the ventilation regime	Hinds	1984	Hinds C.J., Roberts M.J., Ingram D., Dickinson C.J.	10.1007/BF00258063	Intensive Care Medicine
2207015	115	Minimization of ventilator-induced lung injury in ards patients – Part I: Complex model of mechanically ventilated ards lungs	Glapinski	2017	Glapiński J., Jabłoński I.	10.1515/mms-2017-0053	Metrology and Measurement Systems
2207016	116	Multiscale CT-Based Computational Modeling of Alveolar Gas Exchange during Artificial Lung Ventilation, Cluster (Biot) and Periodic (Cheyne-Stokes) Breathings and Bronchial Asthma Attack	Golov	2017	Golov A., Simakov S., Soe Y.N., Pryamonosov R., Mynbaev O., Kholodov A.	10.3390/computation5010011	Computation
2207018	117	Model-Based Ventilator Settings in Pressure Controlled Ventilation	Schranz	2013	Schranz, C., Becher, T., Schadler, D., Weiler, N., Moller, K.	10.1515/bmt-2013-4425	Biomed Tech (Berl)
2207019	118	Model-based Optimization of Ventilator Settings for Bedside Application	Scherer	2013	Scherer, J., Schranz, C., Knorzer, A., Moller, K.	10.1515/bmt-2013-4212	Biomed Tech (Berl)
2207020	119	A NONLINEAR MATHEMATICAL-MODEL OF PRESSURE PRESET VENTILATION - DESCRIPTION AND LIMITING VALUES FOR KEY OUTCOME VARIABLES	CROOKE	1993	Crooke, P. S., Marini, J. J.	10.1142/S0218202593000424	Mathematical Models and Methods in Applied Sciences
2207021	120	An open-loop, physiological model based decision support system can reduce pressure support while acting to preserve respiratory muscle function	Spadaro	2018	Spadaro S., Karbing D.S., Dalla Corte F., Mauri T., Moro F., Gioia A., Volta C.A., Rees S.E.	10.1016/j.jcrc.2018.10.003	Journal of Critical Care
2207022	121	An Open-Loop, Physiologic Model-Based Decision Support System Can Provide Appropriate Ventilator Settings	Karbing	2018	Karbing D.S., Spadaro S., Dey N., Ragazzi R., Marangoni E., Dalla Corte F., Moro F., Lodahl D., Hansen N.S., Winding R., Rees S.E., Volta C.A.	10.1097/CCM.0000000000003133	Critical care medicine
2207023	122	A comprehensive computational human lung model incorporating inter-acinar dependencies: Application to spontaneous breathing and mechanical ventilation	Roth	2017	Roth C.J., Ismail M., Yoshihara L., Wall W.A.	10.1002/cnm.2787	International Journal for Numerical Methods in Biomedical Engineering
2207024	123	Expiratory model-based method to monitor ARDS disease state	van Drunen	2013	van Drunen E.J., Chiew Y.S., Chase J.G., Shaw G.M., Lambermont B., Janssen N., Damanhuri N.S., Desaive T.	10.1186/1475-925X-12-57	BioMedical Engineering Online
2207025	124	Model-based PEEP optimisation in mechanical ventilation	Chiew	2011	Chiew Y.S., Chase J.G., Shaw G.M., Sundaresan A., Desaive T.	10.1186/1475-925X-10-111	BioMedical Engineering Online
2207026	125	Model-based optimal PEEP in mechanically ventilated ARDS patients in the Intensive Care Unit	Sundaresan	2011	Sundaresan A., Chase J.G., Shaw G.M., Chiew Y.S., Desaive T.	10.1186/1475-925X-10-64	BioMedical Engineering Online
2207027	126	Intelligent model-based advisory system for the management of ventilated intensive care patients: Hybrid blood gas patient model	Wang	2010	Wang A., Mahfouf M., Mills G.H., Panoutsos G., Linkens D.A., Goode K., Kwok H.F., Denaï M.	10.1016/j.cmpb.2009.09.011	Computer Methods and Programs in Biomedicine
2207028	127	Limit cycle stability analysis and adaptive control of a multi-compartment model for a pressure-limited respirator and lung mechanics system	Chellaboina	2010	Chellaboina V.S., Haddad W.M., Li H., Bailey J.M.	10.1080/00207170903502823	International Journal of Control
2207029	128	Comparative study of four sigmoid models of pressure-volume curve in acute lung injury	Albaiceta	2007	Albaiceta G.M., Garcia E., Taboada F.	10.1186/1475-925X-6-7	BioMedical Engineering Online
2207030	129	A morphometric model of lung mechanics for time-domain analysis of alveolar pressures during mechanical ventilation	Nucci	2002	Nucci G., Tessarin S., Cobelli C.	10.1114/1.1475344	Annals of Biomedical Engineering
2207032	130	A general two-compartment model for mechanical ventilation	Crooke	1996	Crooke P.S., Head J.D., Marini J.J.	10.1016/0895-7177(96)00122-7	Mathematical and Computer Modelling
2207033	131	A general mathematical model for respiratory dynamics relevant to the clinical setting	Marini	1993	Marini J.J., Crooke III P.S.	10.1164/ajrccm/147.1.14	American Review of Respiratory Disease
2207035	132	A Comparative Evaluation of Three On-Liii Identification Methods for a Respiratory Mechanical Model	Avanzolini	1985	Avanzolini G., Barbini P.	10.1109/TBME.1985.325646	IEEE Transactions on Biomedical Engineering
2207036	133	A computer simulation model to study the clinical observability of ventilation and perfusion abnormalities in human shock states	Siegel	1973	Siegel J.H., Farrell E.J.	PMID-4703491	Surgery
2343761	134	A knowledge- and model-based system for automated weaning from mechanical ventilation: technical description and first clinical application	Schdler	2014	Schädler D., Mersmann S., Frerichs I., Elke G., Semmel-Griebeler T., Noll O., Pulletz S., Zick G., David M., Heinrichs W., Scholz J., Weiler N.	10.1007/s10877-013-9489-7	Journal of Clinical Monitoring and Computing
2343762	135	Respiratory mechanics studied by forced oscillations during artificial ventilation	Peslin	1993	Peslin, R, Felicio Da Silva, J, Duvivier, C, Chabot, F	PMID-8339794	Eur Respir J.
2359499	136	Lung mechanics and gas exchange during pressure-control ventilation in dogs: Augmentation of CO2 elimination by an intratracheal catheter	Nahum	1992	Nahum A., Burke W.C., Ravenscraft S.A., Marcy T.W., Adams A.B., Crooke P.S., Marini J.J.	10.1164/ajrccm/146.4.965	American Review of Respiratory Disease
2359500	137	A computerized method for measuring respiratory mechanisms during mechanical ventilation	Lorino	1986	Lorino A.M., Benhamou D., Lorino H., Harf A.	PMID-3697549	Clinical Respiratory Physiology
2359501	138	Mean airway pressure: theoretical considerations.	Primiano Jr.	1982	Primiano Jr. F.P., Chatburn R.L., Lough M.D.	10.1097/00003246-198206000-00009	Critical care medicine
2359503	139	Mathematical models of oxygen and carbon dioxide storage and transport: Interstitial fluid and tissue stores and whole-body transport	Andreassen	2005	Andreassen S., Rees S.E.	10.1615/CritRevBiomedEng.v33.i3.20	Critical Reviews in Biomedical Engineering
2539370	140	Decision support system to evaluate ventilation in the acute respiratory distress syndrome (DeVENT study)trial protocol	Patel	2022	Patel, B, Mumby, S, Johnson, N, Falaschetti, E, Hansen, J, Adcock, I, McAuley, D, Takata, M, Karbing, D S, Jabaudon, M, Schellengowski, P, Rees, S E	10.1186/s13063-021-05967-2	Trials
2539375	141	Mixed-integer quadratic programming approach for noninvasive estimation of respiratory effort profile during pressure support ventilation	Victor	2023	Victor, M H, Maximo, M.R.O.A., Matsumoto, M M S, Pereira, S M, Tucci, M R, Victor M.H., Jr., Maximo, M.R.O.A., Matsumoto, M M S, Pereira, S M, Tucci, M R	10.1002/cnm.3668	International Journal for Numerical Methods in Biomedical Engineering
2539381	142	Model-Based Estimation of Inspiratory Effort Using Surface EMG	Grashoff	2023	Grashoff, J, Petersen, E, Walterspacher, S, Rostalski, P	10.1109/TBME.2022.3188183	IEEE Transactions on Biomedical Engineering
2539387	143	Modelling patient specific cardiopulmonary interactions	Cushway	2022	Cushway, James, Murphy, Liam, Chase, J Geoffrey, Shaw, Geoffrey M, Desaive, Thomas	10.1016/j.compbiomed.2022.106235	Computers in Biology and Medicine
2539400	144	Non-invasive over-distension measurements: data driven vs model-based	Sun	2022	Sun, Qianhui, Chase, J Geoffrey, Zhou, Cong, Tawhai, Merryn H, Knopp, Jennifer L, Moeller, Knut, Shaw, Geoffrey M	10.1007/s10877-022-00900-7	Journal of Clinical Monitoring and Computing
2539406	145	Physiological trend analysis of a novel cardio-pulmonary model during a preload reduction manoeuvre	Cushway	2022	Cushway, James, Murphy, Liam, Chase, J Geoffrey, Shaw, Geoffrey M, Desaive, Thomas	10.1016/j.cmpb.2022.106819	Computer Methods and Programs in Biomedicine
2539410	146	Predicting mechanically ventilated patients future respiratory system elastance-A stochastic modelling approach	Ang	2022	Ang, Christopher Yew Shuen, Chiew, Yeong Shiong, Wang, Xin, Nor, Mohd Basri Mat, Cove, Matthew E, Chase, J Geoffrey	10.1016/j.compbiomed.2022.106275	Computers in Biology and Medicine
2539415	147	Reconstructing asynchrony for mechanical ventilation using a hysteresis loop virtual patient model	Zhou	2022	Zhou, C, Chase, J G, Sun, Q, Knopp, J, Tawhai, M H, Desaive, T, Mller, K, Shaw, G M, Chiew, Y S, Benyo, B	10.1186/s12938-022-00986-9	BioMedical Engineering Online
2539428	148	Validation of at-the-bedside formulae for estimating ventilator driving pressure during airway pressure release ventilation using computer simulation	Mistry	2022	Mistry, Sonal, Das, Anup, Saffaran, Sina, Yehya, Nadir, Scott, Timothy E, Chikhani, Marc, Laffey, John G, Hardman, Jonathan G, Camporota, Luigi, Bates, Declan G	10.1186/s12931-022-01985-z	Respiratory Research
2539431	149	Whole-lung finite-element models for mechanical ventilation and respiratory research applications	Avils-Rojas	2022	Avils-Rojas, N, Hurtado, D E	10.3389/fphys.2022.984286	Frontiers in Physiology

## Sheet: Model info
					Modelled phenomena						Clinical applications						Availability
ID	Title	First author	Year	Level of readiness	Lung mechanics	Gas exchange	Gas homeostasis	Respiratory control	Respiratory muscle function	Count	RR, ie-ratio	FiO2	PEEP	dP, TV	Lung mechanics monitoring	Other:	Mathematical model	Model parameters	Computational model - Open source	Computational model - Free application	Computational model - Commercialised app
1	Determination of volume-dependent respiratory system mechanics in mechanically ventilated patients using the new SLICE method	Guttmann	1994	3	1					1					1		1
2	Determining the appropriate model complexity for patient-specific advice on mechanical ventilation	Rees	2017	7	1	1	1	1		4	1	1		1			1				1
3	Virtual patients for mechanical ventilation in the intensive care unit	Zhou	2021	6	1					1			1				1	1
4	Stochastic integrated model-based protocol for volume-controlled ventilation setting	Lee	2022	4	1					1	1			1			1	1
5	Model-based patient matching for in-parallel pressure-controlled ventilation	Wong	2022	3	1					1					1	Patient selection for dual ventilation	1	1		1
6	Prediction and estimation of pulmonary response and elastance evolution for volume-controlled and pressure-controlled ventilation	Sun	2022	6	1					1			1				1	1
7	Over-distension prediction via hysteresis loop analysis and patient-specific basis functions in a virtual patient model	Sun	2022	5	1					1			1				1	1
8	Protocol conception for safe selection of mechanical ventilation settings for respiratory failure Patients	Lee	2022	4	1					1	1		1	1			1
9	Quantifying neonatal patient effort using non-invasive model-based methods	Kim	2022	4	1					1						Patient-ventilator synchrony	1	1
10	Bedside monitoring of lung volume available for gas exchange	Tran	2021	4		1				1					1		1
11	A Damaged-Informed Lung Ventilator Model for Ventilator Waveforms	Agrawal	2021	5	1					1					1		1	1
12	Model-based estimation of negative inspiratory driving pressure in patients receiving invasive NAVA mechanical ventilation	Knopp	2021	6	1					1				1			1	1
13	Quantifying patient spontaneous breathing effort using model-based methods	Kim	2021	6	1					1					1		1
14	A physiology-based mathematical model for the selection of appropriate ventilator controls for lung and diaphragm protection	Zhang	2021	3	1		1	1		3				1		Sedation titriation	1	1
15	Prediction of lung mechanics throughout recruitment maneuvers in pressure-controlled ventilation	Morton	2020	6	1					1			1				1	1
16	Modeling Lung Derecruitment in VILI Due to Fluid-Occlusion: The Role of Emergent Behavior	Mori	2020	4	1					1					1		1	1
17	Intensive Care Weaning (iCareWean) protocol on weaning from mechanical ventilation: a single-blinded multicentre randomised control trial comparing an open-loop decision support system and routine care, in the general intensive care unit	Vizcaychipi	2020	8	1	1	1	1		4	1	1	1	1			1				1
18	Peep/fio2 ardsnet scale grouping of a single ventilator for two patients: Modeling tidal volume response	Kheyfets	2020	3	1					1					1	Patient selection for dual ventilation	1	1
19	Parameter updating of a patient-specific lung mechanics model for optimising mechanical ventilation	Sun	2020	5	1					1			1		1		1
20	Model-based PEEP titration versus standard practice in mechanical ventilation: A randomised controlled trial	Kim	2020	8	1					1			1				1				1
21	Patient asynchrony modelling during controlled mechanical ventilation therapy	Arunachalam	2020	5	1					1					1		1	1
22	Using injury cost functions from a predictive single-compartment model to assess the severity of mechanical ventilator-induced lung injuries	Mellenthin	2019	4	1					1			1	1			1	1
23	Evaluation of model-based methods in estimating respiratory mechanics in the presence of variable patient effort	Redmond	2019	5	1					1					1		1
24	On the feasibility of automated mechanical ventilation control through EIT	Tregidgo	2018	3	1					1			1	1			1	1
25	A virtual patient model for mechanical ventilation	Morton	2018	5	1					1			1				1	1
26	An object-oriented computational model to study cardiopulmonary hemodynamic interactions in humans	Ngo	2018	4	1					1			1			Heart-lung interaction	1	1
27	Modulation–demodulation hypothesis of periodic breathing in human respiration	Pal	2018	5	1		1	1		3	1	1	1	1			1	1
28	Alveolar Tidal recruitment/derecruitment and Overdistension During Four Levels of End-Expiratory Pressure with Protective Tidal Volume During Anesthesia in a Murine Lung-Healthy Model	Soares	2018	4	1					1			1				1
29	Influence of bronchial diameter change on the airflow dynamics based on a pressure-controlled ventilation system	Ren	2018	3	1					1					1		1	1
30	Modelling mixing within the dead space of the lung improves predictions of functional residual capacity	Harrison	2017	4	1					1			1				1
31	Coupling of EIT with computational lung modeling for predicting patient-specific ventilatory responses	Roth	2017	3	1					1					1		1	1
32	Differences in respiratory mechanics estimation with respect to manoeuvres and mathematical models	Kretschmer	2017	6	1					1					1		1	1
33	Extrapolation of a non-linear autoregressive model of pulmonary mechanics	Langdon	2017	7	1					1			1				1	1
34	Reduced-Dimension Modeling Approach for Simulating Recruitment/De-recruitment Dynamics in the Lung	Ryans	2016	3	1					1							1	1
35	Predicting ventilator-induced lung injury using a lung injury cost function	Hamlington	2016	3	1					1			1	1			1	1
36	Noninvasive estimation of respiratory mechanics in spontaneously breathing ventilated patients: A constrained optimization approach	Vicario	2016	4	1					1					1		1
37	On the practical identifiability of a two-parameter model of pulmonary gas exchange	Riedlinger	2015	3		1	1			2	1	1		1			1	1
38	A mathematical model approach quantifying patients' response to changes in mechanical ventilation: Evaluation in volume support	Larraza	2015	6		1	1	1		3				1			1	1			1
39	Predicting the response of the injured lung to the mechanical breath profile	Smith	2015	4	1					1	1			1			1	1
40	Derivation of recruitment function from the pressure-volume curve in an acute lung injury model	Uzawa	2015	4	1					1			1		1		1
41	The Clinical Utilisation of Respiratory Elastance Software (CURE Soft): A bedside software for real-time respiratory mechanics monitoring and mechanical ventilation management	Szlavecz	2014	8	1					1			1		1		1			1
42	A micromechanical model for estimating alveolar wall strain in mechanically ventilated edematous lungs	Chen	2014	3	1					1					1		1	1
43	A mathematical model for carbon dioxide elimination: An insight for tuning mechanical ventilation	Pomprapa	2014	4	1					1	1		1	1		Gas balance monitoring	1
44	Model-based setting of inspiratory pressure and respiratory rate in pressure-controlled ventilation	Schranz	2014	5	1					1	1			1			1	1
45	A minimal algorithm for a minimal recruitment model-model estimation of alveoli opening pressure of an acute respiratory distress syndrome (ARDS) lung	Redmond	2014	5	1					1			1				1	1
46	Simulating physiological interactions in a hybrid system of mathematical models	Kretschmer	2014	3	1					1						Heart-lung interaction	1	1
47	Evaluation of a computer program for non-invasive determination of pulmonary shunt and ventilation-perfusion mismatch	Lockwood	2014	3		1				1						Monitor ventilation/Perfusion matching	1	1
48	A patient-specific airway branching model for mechanically ventilated patients	Damanhuri	2014	5	1					1					1		1	1
49	Efficient computation of interacting model systems	Kretschmer	2013	3	1	1	1			3							1
50	Volume-independent elastance: A useful parameter for open-lung positive end-expiratory pressure adjustment	Carvalho	2013	4	1					1			1				1
51	Structural identifiability and practical applicability of an alveolar recruitment model for ARDS patients	Schranz	2012	5	1					1					1		1	1
52	Iterative integral parameter identification of a respiratory mechanics model	Schranz	2012	3	1					1					1		1	1
53	Protective ventilation in experimental acute respiratory distress syndrome after ventilator-induced lung injury: A randomized controlled trial	Uttman	2012	7	1	1	1			3	1	1	1	1			1
54	A model-based decision support system for critiquing mechanical ventilation treatments	Tehrani	2012	5		1	1			2		1	1	1			1	1
55	Hierarchical parameter identification in models of respiratory mechanics	Schranz	2011	3	1					1					1		1	1
56	Pressure- and work-limited neuroadaptive control for mechanical ventilation of critical care patients	Volyanskyy	2011	3	1					1	1			1			1	1
57	Minimal model quantification of pulmonary gas exchange in intensive care patients	Karbing	2011	5		1				1						Monitor ventilation/Perfusion matching	1	1
58	Dynamic functional residual capacity can be estimated using a stress-strain approach	Sundaresan	2011	5	1					1			1		1		1	1
59	Reproduction of inert gas and oxygenation data: A comparison of the MIGET and a simple model of pulmonary gas exchange	Rees	2010	4		1	1			2						Monitor ventilation/Perfusion matching	1	1
60	Intelligent model-based advisory system for the management of ventilated intensive care patients: Hybrid blood gas patient model	Wang	2010	5		1	1			2						Gas balance monitoring	1
61	Estimating intratidal nonlinearity of respiratory system mechanics: a model study using the enhanced gliding-SLICE method.	Schumann	2009	3	1					1			1	1	1		1
62	A computer model of the artificially ventilated human respiratory system in adult intensive care	Wilson	2009	4	1	1	1			3							1	1
63	A minimal model of lung mechanics and model-based markers for optimizing ventilator treatment in ARDS patients	Sundaresan	2009	5	1					1			1				1
64	Validation and application of a high-fidelity, computational model of acute respiratory distress syndrome to the examination of the indices of oxygenation at constant lung-state	McCahon	2008	5	1	1	1			3						Gas balance monitoring	1	1
65	AUTOPILOT-BT: A system for knowledge and model based mechanical ventilation	Lozano	2008	3	1					1			1	1			1
66	Computer simulation allows goal-oriented mechanical ventilation in acute respiratory distress syndrome	Uttman	2007	4	1					1	1		1	1
67	Using physiological models and decision theory for selecting appropriate ventilator settings	Rees	2006	4		1	1			2	1	1	1	1			1	1
68	Reproduction of MIGET retention and excretion data using a simple mathematical model of gas exchange in lung damage caused by oleic acid infusion	Rees	2006	4		1				1						Gas balance monitoring	1	1
69	Validation of a two-compartment model of ventilation/perfusion distribution	Loeppky	2006	5		1				1						Monitor ventilation/Perfusion matching	1
70	Modeling of chemical control of human respiratory system	Sokhanvar	2005	3		1	1	1		3							1
71	Effects of viscoelasticity on volume distribution in a two-compartmental model of normal and sick lungs	Antonaglia	2005	3	1					1						Inhomogeneity monitoring	1	1
72	Identification of a non-linear model as a new method to detect expiratory airflow limitation in mechanically ventilated patients	Khirani	2004	5	1					1			1				1	1
73	SIVA: a hybrid knowledge-and-model-based advisory system for intensive care ventilators	Kwok	2004	5	1	1	1	1		4	1	1	1	1			1	1
74	A Closed-Loop Mechanical Ventilation Controller with Explicit Objective Functions	Jandre	2004	3	1		1			2	1		1	1			1	1
75	Non-invasive estimation of shunt and ventilation-perfusion mismatch	Kjaergaard	2003	6		1	1			2						Monitor ventilation/Perfusion matching	1	1
76	Nonlinear and frequency-dependent mechanical behavior of the mouse respiratory system	Moriya	2003	4	1					1					1		1	1
77	Effects of positive end-expiratory pressure increments can be predicted by computer simulation based on a physiological profile in acute respiratory failure	Uttman	2003	6	1					1			1				1
78	Computer-aided ventilator resetting is feasible on the basis of a physiological profile	Uttman	2002	4	1					1							1
79	Role of the mechanical properties of tracheobronchial airways in determining the respiratory resistance time course	Avanzolini	2001	4	1					1					1		1	1
80	Analysis of the mechanisms of expiratory asynchrony in pressure support ventilation: A mathematical approach	Yamada	2000	3	1					1	1					Patient-ventilator synchrony	1	1
81	A physiology simulator: Validation of its respiratory components and its ability to predict the patient's response to changes in mechanical ventilation	Hardman	1998	6	1	1	1			3	1	1		1			1	1
82	A comprehensive simulator of the human respiratory system: Validation with experimental and simulated data	Chiari	1997	3		1	1	1		3						Gas balance monitoring	1	1
83	VentSim: a simulation model of cardiopulmonary physiology.	Rutledge	1994	3	1	1	1			3	1	1	1	1			1	1
84	Dynamic selection of models for a ventilator-management advisor.	Rutledge	1993	3	1	1	1			3
85	The design and implementation of a ventilator-management advisor	Rutledge	1993	5		1	1			2	1	1	1	1			1
86	Maneuver-free determination of compliance and resistance in ventilated ARDS patients	Guttmann	1992	6	1					1					1		1	1
87	Intrinsic PEEP monitored in the ventilated ARDS patient with a mathematical method	Eberhard	1992	5	1					1					1		1	1
88	Estimating lung mechanics of dogs with unilateral lung injury	Chapman	1989	4	1					1					1		1	1
89	Determinants and limits of pressure-preset ventilation: A mathematical model of pressure control	Marini	1989	3	1					1	1		1				1
90	Cardiorespiratory simulation for the evaluation of recovery following coronary artery bypass surgery	Farrell	1981	4	1	1	1			3		1	1				1	1
91	An evaluation of the clinical potential of a comprehensive model of human respiration in artificially ventilated patients	Hinds	1980	6		1	1			2			1			Cardiac output advise Temperature management	1
92	Alveolar Tissue Fiber and Surfactant Effects on Lung Mechanics - Model Development and Validation on ARDS and IPF Patients	Yuan	2021	4	1					1			1	1			1	1
93	Design, Control, Modeling, and Simulation of Mechanical Ventilator for Respiratory Support	Tran	2021	3	1					1				1			1	1	1
94	Predictive Virtual Patient Modelling of Mechanical Ventilation: Impact of Recruitment Function	Morton	2019	5	1					1			1				1	1
95	Patient-specific optimization of mechanical ventilation for patients with acute respiratory distress syndrome using quasi-static pulmonary P-V data	Nabian	2018	5	1					1			1	1			1	1
96	Model based prediction of plateau pressure in mechanically ventilated patients	Kretschmer	2017	3	1					1				1			1	1
97	Physiological closed-loop control of mechanical ventilation and extracorporeal membrane oxygenation	Brendle	2017	4	1	1	1			3		1	1	1		ECMO O2 CO2 flow	1	1
98	Optimization techniques in respiratory control system models	Serna	2016	3	1			1	1	3					1	Work of breathing optimisation	1	1
99	Inspiratory and expiratory elastance in a non-linear autoregressive model of pulmonary mechanics	Langdon	2016	6	1					1					1		1
100	Novel Modeling of Work of Breathing for Its Optimization during Increased Respiratory Efforts	Serna Higuita	2016	4	1			1	1	3					1	Work of breathing optimisation	1	1
101	Analysis of the method for ventilation heterogeneity assessment using the Otis model and forced oscillations	Glapi?ski	2015	3	1					1					1		1	1
102	Variable Ventilation as a Diagnostic Tool for the Injured Lung	Smith	2015	3	1					1					1		1	1
103	Monitoring of intratidal lung mechanics: a Graphical User Interface for a model-based decision support system for PEEP-titration in mechanical ventilation	Buehler	2014	5	1					1			1				1	1
104	Assessing the progression of ventilator-induced lung injury in mice	Smith	2013	4	1					1					1		1	1
105	Optimal determination of respiratory airflow patterns using a nonlinear multicompartment model for a lung mechanics system	Li	2012	3	1					1							1	1
106	Mathematical Models of Passive, Pressure-Controlled Ventilation with Different Resistance Assumptions	Crooke	2003	3	1					1	1		1	1			1
107	Evaluation of a method for assessing respiratory mechanics during noninvasive ventilation	Navajas	2000	5	1					1				1			1	1
108	Predicting patients' responses to changes in mechanical ventilation: A comparison between physicians and a physiological simulator	Bedforth	1999	6	1	1	1			3	1	1		1			1
109	A mathematical model for carbon dioxide exchange during mechanical ventilation with Tracheal Gas Insufflation (TGI)	Crooke	1999	3	1	1				2						Monitor ventilation/Perfusion matching	1
110	Automated system for detailed measurement of respiratory mechanics	Green	1996	4	1					1					1		1
111	Development and testing of a PC-based system with menu-driven software for evaluating lung function in ICU patients	Davison	1992	3	1					1					1		1		1
112	Lung function analysis and optimization during artificial ventilation. A personal computer-based system	Rudowski	1990	3	1		1			2	1			1			1	1
113	A mathematical model of the biomechanics of respiration during artificial ventilation of the lungs	Pinski?	1990	3	1					1	1						1	1
114	Computer simulation to predict patient responses to alterations in the ventilation regime	Hinds	1984	7	1	1	1			3	1	1	1	1			1	1
115	Minimization of ventilator-induced lung injury in ards patients – Part I: Complex model of mechanically ventilated ards lungs	Glapinski	2017	3	1					1					1		1	1
116	Multiscale CT-Based Computational Modeling of Alveolar Gas Exchange during Artificial Lung Ventilation, Cluster (Biot) and Periodic (Cheyne-Stokes) Breathings and Bronchial Asthma Attack	Golov	2017	3	1					1							1	1
117	Model-Based Ventilator Settings in Pressure Controlled Ventilation	Schranz	2013	3	1					1				1			1	1
118	Model-based Optimization of Ventilator Settings for Bedside Application	Scherer	2013	7	1					1	1			1			1
119	A NONLINEAR MATHEMATICAL-MODEL OF PRESSURE PRESET VENTILATION - DESCRIPTION AND LIMITING VALUES FOR KEY OUTCOME VARIABLES	CROOKE	1993	3	1					1	1			1			1
120	An open-loop, physiological model based decision support system can reduce pressure support while acting to preserve respiratory muscle function	Spadaro	2018	8	1	1	1	1		4		1		1			1				1
121	An Open-Loop, Physiologic Model-Based Decision Support System Can Provide Appropriate Ventilator Settings	Karbing	2018	9	1	1	1	1		4	1	1	1	1			1				1
122	A comprehensive computational human lung model incorporating inter-acinar dependencies: Application to spontaneous breathing and mechanical ventilation	Roth	2017	3	1					1			1				1	1
123	Expiratory model-based method to monitor ARDS disease state	van Drunen	2013	4	1					1			1		1		1	1
124	Model-based PEEP optimisation in mechanical ventilation	Chiew	2011	6	1					1			1				1
125	Model-based optimal PEEP in mechanically ventilated ARDS patients in the Intensive Care Unit	Sundaresan	2011	7	1					1			1				1
126	Intelligent model-based advisory system for the management of ventilated intensive care patients: Hybrid blood gas patient model	Wang	2010	3		1	1			2	1	1		1			1	1
127	Limit cycle stability analysis and adaptive control of a multi-compartment model for a pressure-limited respirator and lung mechanics system	Chellaboina	2010	3	1					1						Patient-ventilator synchrony Sedation control	1	1
128	Comparative study of four sigmoid models of pressure-volume curve in acute lung injury	Albaiceta	2007	5	1					1			1		1		1	1
129	A morphometric model of lung mechanics for time-domain analysis of alveolar pressures during mechanical ventilation	Nucci	2002	3	1					1					1		1	1
130	A general two-compartment model for mechanical ventilation	Crooke	1996	3	1					1	1			1			1	1
131	A general mathematical model for respiratory dynamics relevant to the clinical setting	Marini	1993	3	1					1							1
132	A Comparative Evaluation of Three On-Liii Identification Methods for a Respiratory Mechanical Model	Avanzolini	1985	3	1					1					1		1	1
133	A computer simulation model to study the clinical observability of ventilation and perfusion abnormalities in human shock states	Siegel	1973	3	1	1	1			3						Monitor ventilation/Perfusion matching	1	1
134	A knowledge- and model-based system for automated weaning from mechanical ventilation: technical description and first clinical application	Schdler	2012	7	1	1	1			3	1	1	1	1			1				1
135	Respiratory mechanics studied by forced oscillations during artificial ventilation	Peslin	1993	5	1					1					1		1
136	Lung mechanics and gas exchange during pressure-control ventilation in dogs: Augmentation of CO2 elimination by an intratracheal catheter	Nahum	1992	4	1					1	1			1			1	1
137	A computerized method for measuring respiratory mechanisms during mechanical ventilation	Lorino	1986	3	1					1					1		1
138	Mean airway pressure: theoretical considerations.	Primiano Jr.	1982	2	1					1							1
139	Mathematical models of oxygen and carbon dioxide storage and transport: Interstitial fluid and tissue stores and whole-body transport	Andreassen	2005	3		1	1			2				1			1	1
140	Decision support system to evaluate ventilation in the acute respiratory distress syndrome (DeVENT study)trial protocol	Patel	2022	8	1	1	1	1		4	1	1	1	1			1				1
141	Mixed-integer quadratic programming approach for noninvasive estimation of respiratory effort profile during pressure support ventilation	Victor	2023	5	1					1					1		1	1
142	Model-Based Estimation of Inspiratory Effort Using Surface EMG	Grashoff	2023	5	1				1	2					1		1	1
143	Modelling patient specific cardiopulmonary interactions	Cushway	2022	4	1					1			1				1	1
144	Non-invasive over-distension measurements: data driven vs model-based	Sun	2022	5	1					1			1		1		1
145	Physiological trend analysis of a novel cardio-pulmonary model during a preload reduction manoeuvre	Cushway	2022	4	1					1			1				1	1
146	Predicting mechanically ventilated patients future respiratory system elastance-A stochastic modelling approach	Ang	2022	5	1					1					1		1	1
147	Reconstructing asynchrony for mechanical ventilation using a hysteresis loop virtual patient model	Zhou	2022	5	1					1					1	Asynchrony detection	1
148	Validation of at-the-bedside formulae for estimating ventilator driving pressure during airway pressure release ventilation using computer simulation	Mistry	2022	3	1					1							1
149	Whole-lung finite-element models for mechanical ventilation and respiratory research applications	Avils-Rojas	2022	4	1					1					1		1	1

## Sheet: Quality assessment
			Model characterisation					Model validation
	Title	First author	Model verification	Model form assumptions	Sensitivity analysis	Input data uncertainty analysis	Overall	Validated	Validation sample	Rigor of output comparison	Agreement of output comparison	Overall	Prior validation
1	Determination of volume-dependent respiratory system mechanics in mechanically ventilated patients using the new SLICE method	Guttmann	Unknown	Partial	None	Partial	None	1	Unsatisfactory	Satisfactory	Satisfactory	Unsatisfactory
2	Determining the appropriate model complexity for patient-specific advice on mechanical ventilation	Rees	Unknown	Partial	None	None	None						1
3	Virtual patients for mechanical ventilation in the intensive care unit	Zhou	Unknown	Partial	Partial	None	None	1	Partly satisfactory	Partly satisfactory	Satisfactory	Partly satisfactory
4	Stochastic integrated model-based protocol for volume-controlled ventilation setting	Lee	Unknown	None	None	None	None						1
5	Model-based patient matching for in-parallel pressure-controlled ventilation	Wong	None	None	None	None	None
6	Prediction and estimation of pulmonary response and elastance evolution for volume-controlled and pressure-controlled ventilation	Sun	Unknown	Full	Full	None	None	1	Partly satisfactory	Satisfactory	Satisfactory	Partly satisfactory
7	Over-distension prediction via hysteresis loop analysis and patient-specific basis functions in a virtual patient model	Sun	Unknown	None	Partial	None	None	1	Partly satisfactory	Satisfactory	Partly satisfactory	Partly satisfactory
8	Protocol conception for safe selection of mechanical ventilation settings for respiratory failure Patients	Lee	Unknown	Partial	None	Partial	None	1	Partly satisfactory	Partly satisfactory	Partly satisfactory	Partly satisfactory
9	Quantifying neonatal patient effort using non-invasive model-based methods	Kim	Unknown	Partial	None	Partial	None
10	Bedside monitoring of lung volume available for gas exchange	Tran	Unknown	Partial	None	None	None	1	Partly satisfactory	Partly satisfactory	Partly satisfactory	Partly satisfactory
11	A Damaged-Informed Lung Ventilator Model for Ventilator Waveforms	Agrawal	Unknown	Partial	Full	Full	Unknown	1	Partly satisfactory	Satisfactory	Satisfactory	Partly satisfactory
12	Model-based estimation of negative inspiratory driving pressure in patients receiving invasive NAVA mechanical ventilation	Knopp	Unknown	Full	Full	None	None	1	Partly satisfactory	Satisfactory	Partly satisfactory	Partly satisfactory
13	Quantifying patient spontaneous breathing effort using model-based methods	Kim	None	None	None	None	None
14	A physiology-based mathematical model for the selection of appropriate ventilator controls for lung and diaphragm protection	Zhang	Unknown	Full	Full	None	None
15	Prediction of lung mechanics throughout recruitment maneuvers in pressure-controlled ventilation	Morton	Unknown	None	None	None	None	1	Partly satisfactory	Satisfactory	Partly satisfactory	Partly satisfactory
16	Modeling Lung Derecruitment in VILI Due to Fluid-Occlusion: The Role of Emergent Behavior	Mori	Unknown	Partial	None	Partial	None	1	Partly satisfactory	Partly satisfactory	Partly satisfactory	Partly satisfactory
17	Intensive Care Weaning (iCareWean) protocol on weaning from mechanical ventilation: a single-blinded multicentre randomised control trial comparing an open-loop decision support system and routine care, in the general intensive care unit	Vizcaychipi	Unknown	None	None	None	None						1
18	Peep/fio2 ardsnet scale grouping of a single ventilator for two patients: Modeling tidal volume response	Kheyfets	Unknown	None	None	None	None	1	Partly satisfactory	Partly satisfactory	Partly satisfactory	Partly satisfactory
19	Parameter updating of a patient-specific lung mechanics model for optimising mechanical ventilation	Sun	Unknown	Full	None	Partial	None	1	Partly satisfactory	Satisfactory	Satisfactory	Partly satisfactory
20	Model-based PEEP titration versus standard practice in mechanical ventilation: A randomised controlled trial	Kim	Unknown	None	None	None	None						1
21	Patient asynchrony modelling during controlled mechanical ventilation therapy	Arunachalam	Partial	None	Partial	Partial	None	1	Partly satisfactory	Partly satisfactory	Satisfactory	Partly satisfactory
22	Using injury cost functions from a predictive single-compartment model to assess the severity of mechanical ventilator-induced lung injuries	Mellenthin	Unknown	Partial	Full	None	None
23	Evaluation of model-based methods in estimating respiratory mechanics in the presence of variable patient effort	Redmond	Unknown	None	None	None	None	1	Partly satisfactory	Satisfactory	Partly satisfactory	Partly satisfactory
24	On the feasibility of automated mechanical ventilation control through EIT	Tregidgo	Full	None	None	None	None
25	A virtual patient model for mechanical ventilation	Morton	Unknown	Partial	None	None	None	1	Partly satisfactory	Partly satisfactory	Satisfactory	Partly satisfactory
26	An object-oriented computational model to study cardiopulmonary hemodynamic interactions in humans	Ngo	Unknown	None	None	None	None	1	Unsatisfactory	Unsatisfactory	Partly satisfactory	Unsatisfactory
27	Modulation–demodulation hypothesis of periodic breathing in human respiration	Pal	Unknown	None	None	None	None	1	Unsatisfactory	Partly satisfactory	Partly satisfactory	Unsatisfactory
28	Alveolar Tidal recruitment/derecruitment and Overdistension During Four Levels of End-Expiratory Pressure with Protective Tidal Volume During Anesthesia in a Murine Lung-Healthy Model	Soares	Unknown	None	None	None	None
29	Influence of bronchial diameter change on the airflow dynamics based on a pressure-controlled ventilation system	Ren	Partial	None	Full	Partial	None	1	Partly satisfactory	Unsatisfactory	Partly satisfactory	Unsatisfactory
30	Modelling mixing within the dead space of the lung improves predictions of functional residual capacity	Harrison	Unknown	Full	Full	None	None	1	Partly satisfactory	Satisfactory	Satisfactory	Partly satisfactory
31	Coupling of EIT with computational lung modeling for predicting patient-specific ventilatory responses	Roth	Unknown	Partial	None	None	None	1	Partly satisfactory	Unsatisfactory	Satisfactory	Unsatisfactory
32	Differences in respiratory mechanics estimation with respect to manoeuvres and mathematical models	Kretschmer	Unknown	Full	None	None	None	1	Satisfactory	Satisfactory	Partly satisfactory	Partly satisfactory
33	Extrapolation of a non-linear autoregressive model of pulmonary mechanics	Langdon	Unknown	None	Partial	None	None	1	Partly satisfactory	Satisfactory	Satisfactory	Partly satisfactory
34	Reduced-Dimension Modeling Approach for Simulating Recruitment/De-recruitment Dynamics in the Lung	Ryans	Partial	Partial	Partial	None	None
35	Predicting ventilator-induced lung injury using a lung injury cost function	Hamlington	Unknown	Partial	None	None	None
36	Noninvasive estimation of respiratory mechanics in spontaneously breathing ventilated patients: A constrained optimization approach	Vicario	Full	Partial	Partial	None	None	1	Partly satisfactory	Satisfactory	Partly satisfactory	Partly satisfactory
37	On the practical identifiability of a two-parameter model of pulmonary gas exchange	Riedlinger	Full	Partial	Full	Full	Partial	1	Partly satisfactory	Partly satisfactory	Partly satisfactory	Partly satisfactory
38	A mathematical model approach quantifying patients' response to changes in mechanical ventilation: Evaluation in volume support	Larraza	Unknown	Full	Partial	None	None	1	Partly satisfactory	Satisfactory	Satisfactory	Partly satisfactory
39	Predicting the response of the injured lung to the mechanical breath profile	Smith	Unknown	Partial	None	None	None	1	Partly satisfactory	Satisfactory	Satisfactory	Partly satisfactory
40	Derivation of recruitment function from the pressure-volume curve in an acute lung injury model	Uzawa	Unknown	Partial	None	None	None
41	The Clinical Utilisation of Respiratory Elastance Software (CURE Soft): A bedside software for real-time respiratory mechanics monitoring and mechanical ventilation management	Szlavecz	Unknown	Partial	None	None	None						1
42	A micromechanical model for estimating alveolar wall strain in mechanically ventilated edematous lungs	Chen	Unknown	Partial	None	None	None	1	Unsatisfactory	Unsatisfactory	Satisfactory	Unsatisfactory
43	A mathematical model for carbon dioxide elimination: An insight for tuning mechanical ventilation	Pomprapa	Unknown	Partial	Partial	None	None	1	Partly satisfactory	Partly satisfactory	Satisfactory	Partly satisfactory
44	Model-based setting of inspiratory pressure and respiratory rate in pressure-controlled ventilation	Schranz	Unknown	Partial	None	Partial	None	1	Partly satisfactory	Satisfactory	Satisfactory	Partly satisfactory
45	A minimal algorithm for a minimal recruitment model-model estimation of alveoli opening pressure of an acute respiratory distress syndrome (ARDS) lung	Redmond	Partial	Partial	None	None	None	1	Partly satisfactory	Partly satisfactory	Satisfactory	Partly satisfactory
46	Simulating physiological interactions in a hybrid system of mathematical models	Kretschmer	Full	Partial	None	Partial	None
47	Evaluation of a computer program for non-invasive determination of pulmonary shunt and ventilation-perfusion mismatch	Lockwood	Partial	Full	Partial	Full	Partial
48	A patient-specific airway branching model for mechanically ventilated patients	Damanhuri	Unknown	Partial	None	None	None	1	Partly satisfactory	Partly satisfactory	Satisfactory	Partly satisfactory
49	Efficient computation of interacting model systems	Kretschmer	Full	None	None	Partial	None
50	Volume-independent elastance: A useful parameter for open-lung positive end-expiratory pressure adjustment	Carvalho	Unknown	Partial	Partial	None	None	1	Partly satisfactory	Satisfactory	Partly satisfactory	Partly satisfactory
51	Structural identifiability and practical applicability of an alveolar recruitment model for ARDS patients	Schranz	Full	Partial	Full	Full	Partial	1	Partly satisfactory	Satisfactory	Satisfactory	Partly satisfactory
52	Iterative integral parameter identification of a respiratory mechanics model	Schranz	Full	Full	Partial	Partial	Partial						1
53	Protective ventilation in experimental acute respiratory distress syndrome after ventilator-induced lung injury: A randomized controlled trial	Uttman	Unknown	None	None	None	None
54	A model-based decision support system for critiquing mechanical ventilation treatments	Tehrani	Unknown	None	None	None	None	1	Partly satisfactory	Satisfactory	Satisfactory	Partly satisfactory
55	Hierarchical parameter identification in models of respiratory mechanics	Schranz	Full	None	None	Partial	None
56	Pressure- and work-limited neuroadaptive control for mechanical ventilation of critical care patients	Volyanskyy	None	None	None	None	None
57	Minimal model quantification of pulmonary gas exchange in intensive care patients	Karbing	Unknown	Full	None	Partial	None	1	Unsatisfactory	Satisfactory	Satisfactory	Unsatisfactory
58	Dynamic functional residual capacity can be estimated using a stress-strain approach	Sundaresan	Unknown	Full	None	None	None	1	Partly satisfactory	Satisfactory	Satisfactory	Partly satisfactory
59	Reproduction of inert gas and oxygenation data: A comparison of the MIGET and a simple model of pulmonary gas exchange	Rees	Unknown	Partial	None	None	None	1	Partly satisfactory	Partly satisfactory	Satisfactory	Partly satisfactory
60	Intelligent model-based advisory system for the management of ventilated intensive care patients: Hybrid blood gas patient model	Wang	Unknown	None	Full	None	None	1	Unsatisfactory	Satisfactory	Satisfactory	Unsatisfactory
61	Estimating intratidal nonlinearity of respiratory system mechanics: a model study using the enhanced gliding-SLICE method.	Schumann	Partial	Partial	None	None	None	1	Partly satisfactory	Satisfactory	Satisfactory	Partly satisfactory
62	A computer model of the artificially ventilated human respiratory system in adult intensive care	Wilson	None	Full	Full	None	None	1	Partly satisfactory	Satisfactory	Unsatisfactory	Unsatisfactory
63	A minimal model of lung mechanics and model-based markers for optimizing ventilator treatment in ARDS patients	Sundaresan	Unknown	None	None	None	None	1	Partly satisfactory	Satisfactory	Satisfactory	Partly satisfactory
64	Validation and application of a high-fidelity, computational model of acute respiratory distress syndrome to the examination of the indices of oxygenation at constant lung-state	McCahon	Unknown	Partial	Partial	None	None	1	Partly satisfactory	Satisfactory	Satisfactory	Partly satisfactory
65	AUTOPILOT-BT: A system for knowledge and model based mechanical ventilation	Lozano	Unknown	None	None	None	None
66	Computer simulation allows goal-oriented mechanical ventilation in acute respiratory distress syndrome	Uttman	Unknown	None	None	None	None	1	Partly satisfactory	Partly satisfactory	Satisfactory	Partly satisfactory
67	Using physiological models and decision theory for selecting appropriate ventilator settings	Rees	Unknown	Partial	None	None	None
68	Reproduction of MIGET retention and excretion data using a simple mathematical model of gas exchange in lung damage caused by oleic acid infusion	Rees	Unknown	Partial	Partial	Partial	Unknown	1	Partly satisfactory	Satisfactory	Satisfactory	Partly satisfactory
69	Validation of a two-compartment model of ventilation/perfusion distribution	Loeppky	Unknown	Partial	Partial	Partial	Unknown	1	Partly satisfactory	Partly satisfactory	Satisfactory	Partly satisfactory
70	Modeling of chemical control of human respiratory system	Sokhanvar	Partial	Full	None	None	None
71	Effects of viscoelasticity on volume distribution in a two-compartmental model of normal and sick lungs	Antonaglia	Unknown	Partial	None	None	None	1	Unsatisfactory	Satisfactory	Satisfactory	Unsatisfactory
72	Identification of a non-linear model as a new method to detect expiratory airflow limitation in mechanically ventilated patients	Khirani	Unknown	None	Full	None	None	1	Partly satisfactory	Partly satisfactory	Satisfactory	Partly satisfactory
73	SIVA: a hybrid knowledge-and-model-based advisory system for intensive care ventilators	Kwok	Partial	Partial	Partial	Partial	Partial	1	Partly satisfactory	Partly satisfactory	Partly satisfactory	Partly satisfactory
74	A Closed-Loop Mechanical Ventilation Controller with Explicit Objective Functions	Jandre	Unknown	Partial	None	None	None
75	Non-invasive estimation of shunt and ventilation-perfusion mismatch	Kjaergaard	Unknown	None	Partial	Partial	None	1	Satisfactory	Satisfactory	Satisfactory	Satisfactory
76	Nonlinear and frequency-dependent mechanical behavior of the mouse respiratory system	Moriya	None	Full	None	None	None
77	Effects of positive end-expiratory pressure increments can be predicted by computer simulation based on a physiological profile in acute respiratory failure	Uttman	Unknown	Partial	None	None	None	1	Partly satisfactory	Partly satisfactory	Partly satisfactory	Partly satisfactory
78	Computer-aided ventilator resetting is feasible on the basis of a physiological profile	Uttman	Unknown	Partial	Partial	None	None	1	Unsatisfactory	Partly satisfactory	Satisfactory	Unsatisfactory
79	Role of the mechanical properties of tracheobronchial airways in determining the respiratory resistance time course	Avanzolini	Partial	None	None	None	None
80	Analysis of the mechanisms of expiratory asynchrony in pressure support ventilation: A mathematical approach	Yamada	Unknown	Partial	None	None	None	1	Partly satisfactory	Satisfactory	Satisfactory	Partly satisfactory
81	A physiology simulator: Validation of its respiratory components and its ability to predict the patient's response to changes in mechanical ventilation	Hardman	Unknown	Partial	None	None	None	1	Partly satisfactory	Satisfactory	Partly satisfactory	Partly satisfactory
82	A comprehensive simulator of the human respiratory system: Validation with experimental and simulated data	Chiari	Partial	Partial	None	None	None	1	Partly satisfactory	Unsatisfactory	Partly satisfactory	Unsatisfactory
83	VentSim: a simulation model of cardiopulmonary physiology.	Rutledge	Unknown	Partial	None	None	None
84	Dynamic selection of models for a ventilator-management advisor.	Rutledge	Partial	Full	None	None	None
85	The design and implementation of a ventilator-management advisor	Rutledge	Unknown	None	None	None	None	1	Partly satisfactory	Satisfactory	Partly satisfactory	Partly satisfactory
86	Maneuver-free determination of compliance and resistance in ventilated ARDS patients	Guttmann	Partial	Partial	None	None	None	1	Partly satisfactory	Partly satisfactory	Satisfactory	Partly satisfactory
87	Intrinsic PEEP monitored in the ventilated ARDS patient with a mathematical method	Eberhard	Unknown	Partial	None	None	None	1	Partly satisfactory	Partly satisfactory	Satisfactory	Partly satisfactory
88	Estimating lung mechanics of dogs with unilateral lung injury	Chapman	Unknown	Partial	Full	None	None
89	Determinants and limits of pressure-preset ventilation: A mathematical model of pressure control	Marini	Unknown	Full	None	None	None
90	Cardiorespiratory simulation for the evaluation of recovery following coronary artery bypass surgery	Farrell	None	Partial	None	None	None						1
91	An evaluation of the clinical potential of a comprehensive model of human respiration in artificially ventilated patients	Hinds	Unknown	Partial	None	Partial	None	1	Partly satisfactory	Satisfactory	Partly satisfactory	Partly satisfactory
92	Alveolar Tissue Fiber and Surfactant Effects on Lung Mechanics - Model Development and Validation on ARDS and IPF Patients	Yuan	Full	Partial	Full	None	None	1	Partly satisfactory	Unsatisfactory	Satisfactory	Unsatisfactory
93	Design, Control, Modeling, and Simulation of Mechanical Ventilator for Respiratory Support	Tran	Unknown	None	None	None	None	1	Unsatisfactory	Partly satisfactory	Satisfactory	Unsatisfactory
94	Predictive Virtual Patient Modelling of Mechanical Ventilation: Impact of Recruitment Function	Morton	Unknown	Full	Full	None	None	1	Partly satisfactory	Satisfactory	Satisfactory	Partly satisfactory
95	Patient-specific optimization of mechanical ventilation for patients with acute respiratory distress syndrome using quasi-static pulmonary P-V data	Nabian	Unknown	None	None	None	None	1	Partly satisfactory	Unsatisfactory	Partly satisfactory	Unsatisfactory
96	Model based prediction of plateau pressure in mechanically ventilated patients	Kretschmer	Unknown	None	Partial	None	None
97	Physiological closed-loop control of mechanical ventilation and extracorporeal membrane oxygenation	Brendle	Unknown	Partial	Partial	Partial	Unknown						1
98	Optimization techniques in respiratory control system models	Serna	Unknown	Partial	Partial	Partial	Unknown	1	Partly satisfactory	Satisfactory	Satisfactory	Partly satisfactory
99	Inspiratory and expiratory elastance in a non-linear autoregressive model of pulmonary mechanics	Langdon	Unknown	None	None	None	None
100	Novel Modeling of Work of Breathing for Its Optimization during Increased Respiratory Efforts	Serna Higuita	Unknown	None	Full	None	None	1	Partly satisfactory	Satisfactory	Satisfactory	Partly satisfactory
101	Analysis of the method for ventilation heterogeneity assessment using the Otis model and forced oscillations	Glapi?ski	Full	Partial	Full	Full	Partial	1	Partly satisfactory	Satisfactory	Satisfactory	Partly satisfactory
102	Variable Ventilation as a Diagnostic Tool for the Injured Lung	Smith	Partial	None	None	None	None						1
103	Monitoring of intratidal lung mechanics: a Graphical User Interface for a model-based decision support system for PEEP-titration in mechanical ventilation	Buehler	Unknown	Full	None	Partial	None	1	Partly satisfactory	Unsatisfactory	Satisfactory	Unsatisfactory
104	Assessing the progression of ventilator-induced lung injury in mice	Smith	Unknown	None	None	None	None	1	Unsatisfactory	Unsatisfactory	Satisfactory	Unsatisfactory
105	Optimal determination of respiratory airflow patterns using a nonlinear multicompartment model for a lung mechanics system	Li	Unknown	Partial	Partial	None	None
106	Mathematical Models of Passive, Pressure-Controlled Ventilation with Different Resistance Assumptions	Crooke	Partial	Partial	None	Full	None
107	Evaluation of a method for assessing respiratory mechanics during noninvasive ventilation	Navajas	Unknown	Partial	Partial	None	None	1	Partly satisfactory	Satisfactory	Partly satisfactory	Partly satisfactory
108	Predicting patients' responses to changes in mechanical ventilation: A comparison between physicians and a physiological simulator	Bedforth	Unknown	None	None	None	None	1	Partly satisfactory	Partly satisfactory	Satisfactory	Partly satisfactory
109	A mathematical model for carbon dioxide exchange during mechanical ventilation with Tracheal Gas Insufflation (TGI)	Crooke	Full	Partial	None	None	None
110	Automated system for detailed measurement of respiratory mechanics	Green	Unknown	None	None	None	None						1
111	Development and testing of a PC-based system with menu-driven software for evaluating lung function in ICU patients	Davison	Partial	None	None	None	None
112	Lung function analysis and optimization during artificial ventilation. A personal computer-based system	Rudowski	Unknown	None	None	None	None
113	A mathematical model of the biomechanics of respiration during artificial ventilation of the lungs	Pinski?	Unknown	None	None	None	None
114	Computer simulation to predict patient responses to alterations in the ventilation regime	Hinds	Unknown	Full	Partial	None	None	1	Partly satisfactory	Satisfactory	Partly satisfactory	Partly satisfactory
115	Minimization of ventilator-induced lung injury in ards patients – Part I: Complex model of mechanically ventilated ards lungs	Glapinski	Partial	None	None	None	None
116	Multiscale CT-Based Computational Modeling of Alveolar Gas Exchange during Artificial Lung Ventilation, Cluster (Biot) and Periodic (Cheyne-Stokes) Breathings and Bronchial Asthma Attack	Golov	Unknown	Partial	None	None	None						1
117	Model-Based Ventilator Settings in Pressure Controlled Ventilation	Schranz	Unknown	None	None	None	None
118	Model-based Optimization of Ventilator Settings for Bedside Application	Scherer	Unknown	None	None	None	None
119	A NONLINEAR MATHEMATICAL-MODEL OF PRESSURE PRESET VENTILATION - DESCRIPTION AND LIMITING VALUES FOR KEY OUTCOME VARIABLES	CROOKE	Unknown	Partial	None	None	None	1	Partly satisfactory	Partly satisfactory	Satisfactory	Partly satisfactory
120	An open-loop, physiological model based decision support system can reduce pressure support while acting to preserve respiratory muscle function	Spadaro	Unknown	None	None	None	None						1
121	An Open-Loop, Physiologic Model-Based Decision Support System Can Provide Appropriate Ventilator Settings	Karbing	Unknown	None	None	None	None						1
122	A comprehensive computational human lung model incorporating inter-acinar dependencies: Application to spontaneous breathing and mechanical ventilation	Roth	Unknown	Partial	None	None	None
123	Expiratory model-based method to monitor ARDS disease state	van Drunen	Unknown	Partial	None	Partial	None	1	Partly satisfactory	Satisfactory	Partly satisfactory	Partly satisfactory
124	Model-based PEEP optimisation in mechanical ventilation	Chiew	Unknown	Partial	None	None	None	1	Partly satisfactory	Partly satisfactory	Satisfactory	Partly satisfactory
125	Model-based optimal PEEP in mechanically ventilated ARDS patients in the Intensive Care Unit	Sundaresan	Unknown	Partial	Partial	None	None	1	Partly satisfactory	Partly satisfactory	Partly satisfactory	Partly satisfactory
126	Intelligent model-based advisory system for the management of ventilated intensive care patients: Hybrid blood gas patient model	Wang	Unknown	None	None	None	None
127	Limit cycle stability analysis and adaptive control of a multi-compartment model for a pressure-limited respirator and lung mechanics system	Chellaboina	Unknown	Full	None	None	None
128	Comparative study of four sigmoid models of pressure-volume curve in acute lung injury	Albaiceta	Unknown	Full	Partial	None	None	1	Satisfactory	Satisfactory	Satisfactory	Satisfactory
129	A morphometric model of lung mechanics for time-domain analysis of alveolar pressures during mechanical ventilation	Nucci	Partial	Partial	None	None	None
130	A general two-compartment model for mechanical ventilation	Crooke	Unknown	None	None	None	None
131	A general mathematical model for respiratory dynamics relevant to the clinical setting	Marini	Unknown	Full	Partial	None	None	1	Partly satisfactory	Satisfactory	Satisfactory	Partly satisfactory
132	A Comparative Evaluation of Three On-Liii Identification Methods for a Respiratory Mechanical Model	Avanzolini	Full	None	Full	Full	None
133	A computer simulation model to study the clinical observability of ventilation and perfusion abnormalities in human shock states	Siegel	Unknown	Partial	None	None	None
134	A knowledge- and model-based system for automated weaning from mechanical ventilation: technical description and first clinical application	Schdler	Unknown	None	None	None	None
135	Respiratory mechanics studied by forced oscillations during artificial ventilation	Peslin	Unknown	None	Partial	Full	None	1	Partly satisfactory	Satisfactory	Partly satisfactory	Partly satisfactory
136	Lung mechanics and gas exchange during pressure-control ventilation in dogs: Augmentation of CO2 elimination by an intratracheal catheter	Nahum	Unknown	Partial	None	None	None	1	Partly satisfactory	Partly satisfactory	Satisfactory	Partly satisfactory
137	A computerized method for measuring respiratory mechanisms during mechanical ventilation	Lorino	Unknown	None	Partial	None	None	1	Partly satisfactory	Satisfactory	Partly satisfactory	Partly satisfactory
138	Mean airway pressure: theoretical considerations.	Primiano Jr.	Unknown	Partial	None	None	None
139	Mathematical models of oxygen and carbon dioxide storage and transport: Interstitial fluid and tissue stores and whole-body transport	Andreassen	Partial	Full	None	None	None
140	Decision support system to evaluate ventilation in the acute respiratory distress syndrome (DeVENT study)trial protocol	Patel	Unknown	None	None	None	None						1
141	Mixed-integer quadratic programming approach for noninvasive estimation of respiratory effort profile during pressure support ventilation	Victor	Unknown	Full	Partial	None	None	1	Partly satisfactory	Satisfactory	Partly satisfactory	Partly satisfactory
142	Model-Based Estimation of Inspiratory Effort Using Surface EMG	Grashoff	Unknown	Partial	Partial	None	None	1	Partly satisfactory	Satisfactory	Satisfactory	Partly satisfactory
143	Modelling patient specific cardiopulmonary interactions	Cushway	Unknown	Full	Partial	None	None	1	Partly satisfactory	Partly satisfactory	Satisfactory	Partly satisfactory
144	Non-invasive over-distension measurements: data driven vs model-based	Sun	Unknown	None	None	None	None						1
145	Physiological trend analysis of a novel cardio-pulmonary model during a preload reduction manoeuvre	Cushway	Unknown	Partial	Partial	None	None	1	Partly satisfactory	Unsatisfactory	Partly satisfactory	Unsatisfactory	1
146	Predicting mechanically ventilated patients future respiratory system elastance-A stochastic modelling approach	Ang	Unknown	Partial	None	None	None	1	Satisfactory	Satisfactory	Satisfactory	Satisfactory	1
147	Reconstructing asynchrony for mechanical ventilation using a hysteresis loop virtual patient model	Zhou	Unknown	None	None	None	None	1	Partly satisfactory	Partly satisfactory	Satisfactory	Partly satisfactory
148	Validation of at-the-bedside formulae for estimating ventilator driving pressure during airway pressure release ventilation using computer simulation	Mistry	Partial	Partial	None	None	None
149	Whole-lung finite-element models for mechanical ventilation and respiratory research applications	Avils-Rojas	Unknown	Full	None	None	None
